# Supplementary material for: Common and distinct neurofunctional signatures of dynamic naturalistic emotion regulation strategies
Source: Nat Commun. 2026 Mar 17;17:4272. doi: 10.1038/s41467-026-70708-5 (PMC13168294; doi:10.1038/s41467-026-70708-5)
Supplement: Supplementary file 4 — Source Data [file 41467_2026_70708_MOESM4_ESM.xlsx]

## Sheet: Sex-disaggregation
Discovery cohort			Validation cohort
ID	Sex	Age	ID	Sex	Age
1	female	21	1	female	18
2	female	21	2	female	21
3	female	20	3	female	23
4	female	21	4	female	20
5	female	21	5	male	21
6	female	18	6	male	22
7	male	18	7	female	19
8	male	21	8	female	21
9	female	24	9	female	21
10	female	23	10	female	19
11	female	20	11	female	23
12	male	26	12	female	18
13	female	22	13	female	19
14	female	21	14	male	21
15	female	21	15	male	21
16	female	23	16	female	18
17	male	19	17	female	20
18	male	24	18	female	22
19	male	20	19	female	21
21	female	22	20	female	19
23	male	22	21	female	19
24	female	21	22	female	23
25	male	25	23	female	22
27	female	20	24	female	20
28	female	19	25	female	21
29	female	20	26	female	20
30	female	23	27	male	20
31	male	21	28	male	20
32	female	21	29	male	19
33	female	21	31	male	18
34	female	20	32	female	20
35	female	23	33	male	21
36	female	20	34	male	20
37	male	20
39	female	19
40	female	22
41	male	23
42	female	22
45	male	24
46	female	20
47	female	21
48	male	23
49	male	24
51	male	22
52	female	21
53	female	21
54	female	19
55	male	21
56	female	21
57	male	24
59	female	21
60	female	20
61	female	23
62	female	21
63	female	21
64	male	22
65	female	19
66	male	22
67	female	19

## Sheet: Figure 2
Discovery cohort				Validation cohort
NeutV	NV	NA	NR	NeutV	NV	NA	NR
1.33	6.5	6.17	5.33	1.25	4.75	2.25	1.75
2	7.92	6.42	4.33	1.33333	8	6.5	4.66667
1.92	8.17	6.83	6.33	1.66667	5.75	4.16667	2.25
1.42	7.33	6.08	5	1.5	6.66667	5.83333	5.66667
1	7.5	3.17	3.33	1.75	8.5	5.33333	5.08333
1.08	6.58	3.5	3.17	1.16667	6.16667	7.25	7.58333
1.5	7.25	7.17	6.83	1.25	7.5	4.66667	3.25
1	4.42	2.25	2.75	1.08333	6.83333	6.33333	5.58333
1.5	5.08	4.67	2.42	4.5	8.25	7.5	7.16667
1.33	6.75	6.58	5.67	2.25	5.91667	4	3.33333
1.58	6.75	5.58	3.67	1.33333	6.58333	6.58333	4.33333
3.58	6.25	5.67	4.83	1.41667	6.16667	5.08333	4.75
1.58	6.58	6.25	6.33	1.16667	6.41667	5	3.08333
1.25	7.42	3.83	3.92	4.16667	3.58333	2.91667	1.91667
1.17	6.42	6.67	5.58	1.25	7.91667	6.5	6.08333
1.17	5.5	4.08	2.83	1.16667	8.66667	5.91667	8.16667
1.25	5.75	6	4.83	4.16667	6.25	4.83333	4.41667
1.08	6.75	6.67	4.83	1.75	8.75	8.5	7.66667
1	7.42	6.42	6.08	1.25	4.08333	4.08333	2.58333
1.42	7.67	3	2.67	1	7.16667	3.66667	3.41667
1.58	5.17	4.92	4.17	1.83333	7.41667	7.08333	6
1.08	5.42	5.42	5.75	1.33333	7.33333	3.58333	2.58333
1.67	6.5	4.33	3.58	3.33333	7.08333	6.58333	4.5
1.83	6.08	5.42	3.17	1.66667	5.33333	5.25	3.5
1.42	7.58	5.58	5	1	5.41667	3.33333	2
2.17	7.92	7.08	6.92	1.08333	7.58333	4.91667	3
1.25	3.5	2.25	2.17	1.41667	3.33333	4.25	3.25
1	6	2.17	2.5	1.75	6.41667	3.25	3.83333
1.5	7.83	3.67	3.67	2.75	8.91667	5	3.91667
1.58	6.67	6.75	3	1.33333	5.83333	4.75	4
1.67	6.17	6.92	6.5	3	6.91667	4.66667	4.33333
1.17	7.08	6.75	6.58	1	6.58333	5.83333	3.83333
1.33	4.67	4.58	4	1.16667	8.41667	8.25	8.33333
1.42	4.08	4	3.83	3.5	7.66667	5.91667	4.5
1	6	3.25	2.42
1.25	6.83	5.92	3.5
1.58	6.25	6.42	4.42
1	6.58	3.25	2.92
1.75	8.5	7.25	7.25
1.17	6.25	6.33	5
2	6.92	6.08	4.92
1.75	6.58	6.08	5.83
1.75	6.25	6.25	3.92
2.42	8.08	8.17	7.58
2.17	8.42	8.33	7.75
1.83	7.08	4.33	3
1.25	6.17	4.5	3
1.92	7.33	4.83	2.75
1.08	5.25	4.25	3.08
1.17	3.42	4.25	1.75
2	7.33	7.33	7
2.5	7.25	6.58	6.67
3.17	7.42	6.75	5
2.42	6.92	5.25	4.08
1.5	6.67	5.58	4.92
2.83	6.5	5.75	5.08
1	8.08	7.58	6.83
1.17	6.67	6.75	5
1.5	3	3.17	2.67

## Sheet: Figure 3
Figure 3d												Figure 3e												Figure 3f
ROC plot						Violin plot						ROC plot						Violin plot						generalization cohort 1						generalization cohort 2						generalization cohort 3
NNES		NERS-A		NERS-R		NNES		NERS-A		NERS-R		NNES		NERS-A		NERS-R		NNES		NERS-A		NERS-R		NNES		NERS-A		NERS-R		NNES		NERS-A		NERS-R		NNES		NERS-A		NERS-R
True label	Pridiction	True label	Pridiction	True label	Pridiction	NV	NeutV	NA	NV	NR	NV	True label	Pridiction	True label	Pridiction	True label	Pridiction	NV	NeutV	NA	NV	NR	NV	True label	Pridiction	True label	Pridiction	True label	Pridiction	True label	Pridiction	True label	Pridiction	True label	Pridiction	True label	Pridiction	True label	Pridiction	True label	Pridiction
1	2.68504	1	-0.313562	1	0.0894058	2.68504	0.532932	-0.313562	-1.17594	0.0894058	-1.06909	1	2.75304	1	4.95568	1	-1.24655	2.75304	-0.426457	4.95568	5.34471	-1.24655	-2.80763	1	1.11211	1	2.27152	1	-0.913837	1	0.4262	1	0.0911445	1	2.70716	1	0.0218244	1	1.84108	1	-0.600375
1	1.07026	1	0.47538	1	0.615616	1.07026	-0.844081	0.47538	-0.624351	0.615616	-1.33317	1	3.0316	1	5.59381	1	-1.37648	3.0316	0.0438241	5.59381	5.52752	-1.37648	-2.22907	1	-0.595434	1	1.60858	1	2.56024	1	0.619473	1	0.696505	1	0.702367	1	1.15183	1	1.92492	1	-2.57539
1	0.875322	1	1.09403	1	0.0988989	0.875322	-0.694673	1.09403	-1.03121	0.0988989	-2.02093	1	3.60237	1	4.61628	1	-1.02329	3.60237	1.49397	4.61628	5.40629	-1.02329	-2.53141	1	-0.893981	1	2.00681	1	0.1735	1	-0.679599	1	3.33823	1	3.94563	1	-0.00779147	1	-2.59291	1	-1.9359
1	1.13944	1	1.34977	1	-0.0923702	1.13944	-0.861073	1.34977	-0.0687628	-0.0923702	-1.63248	1	3.07491	1	6.74807	1	0.29496	3.07491	-0.0548907	6.74807	8.20097	0.29496	-1.91766	1	-0.730534	1	2.24761	1	2.3171	1	-1.00737	1	2.25848	1	1.74756	1	0.523765	1	-0.971687	1	-0.918221
1	0.777158	1	-0.111095	1	2.00688	0.777158	-1.98728	-0.111095	-0.0811584	2.00688	0.62356	1	3.43731	1	4.96409	1	-5.6117	3.43731	0.516123	4.96409	6.10998	-5.6117	-3.63672	1	-1.04884	1	2.15703	1	0.166237	1	0.427332	1	3.82907	1	0.898341	1	0.65751	1	-0.815515	1	-2.12082
1	0.404897	1	0.653471	1	2.6738	0.404897	-1.2299	0.653471	-0.740413	2.6738	1.33158	1	2.89596	1	5.75168	1	-1.91124	2.89596	1.5301	5.75168	5.89866	-1.91124	-2.75208	1	1.0379	1	1.29719	1	0.132705	1	0.964412	1	1.42301	1	1.1311	1	-0.308834	1	-0.190877	1	-0.832243
1	1.47197	1	-1.9465	1	1.26735	1.47197	-0.935571	-1.9465	-2.42875	1.26735	-0.61013	1	1.59904	1	6.23869	1	0.00266078	1.59904	0.454674	6.23869	5.78779	0.00266078	-1.03468	1	-0.151996	1	2.31444	1	1.10837	1	0.964412	1	1.42301	1	1.1311	1	0.51048	1	1.63883	1	-0.282717
1	0.995964	1	3.36553	1	0.990526	0.995964	-1.38459	3.36553	1.33664	0.990526	-0.825451	1	3.47165	1	6.5992	1	-0.329691	3.47165	-0.160436	6.5992	5.0203	-0.329691	-1.36701	1	-0.728502	1	0.493754	1	0.57589	1	-0.765543	1	3.52327	1	1.5229	1	0.346242	1	1.79496	1	-0.396631
1	1.93468	1	0.121875	1	0.883953	1.93468	0.170625	0.121875	-1.88279	0.883953	-1.20658	1	0.888417	1	5.66492	1	-0.862237	0.888417	0.487351	5.66492	6.20867	-0.862237	-0.0908389	1	-0.82337	1	2.42456	1	0.664473	1	-1.03595	1	1.48862	1	0.649361	1	-0.249328	1	-2.26126	1	0.347861
1	1.13019	1	1.3699	1	0.697488	1.13019	-1.40774	1.3699	-0.0395504	0.697488	-0.80362	1	1.87673	1	4.40265	1	0.0328585	1.87673	0.263746	4.40265	3.64847	0.0328585	-0.354021	1	-0.603935	1	4.10123	1	2.51726	1	1.12799	1	2.47708	1	2.20179	1	-0.0235491	1	-0.818228	1	0.447124
1	1.92867	1	0.401732	1	0.527552	1.92867	0.375665	0.401732	0.0590181	0.527552	-2.04333	1	0.605367	1	6.25246	1	-2.2304	0.605367	-0.944702	6.25246	5.34194	-2.2304	-1.32941	1	-0.133184	1	3.15918	1	0.515706	1	0.0920931	1	4.12896	1	2.20786	1	-0.979001	1	-2.74779	1	-0.79434
1	-0.530082	1	1.18533	1	2.95464	-0.530082	-2.46508	1.18533	-0.954322	2.95464	0.665201	1	2.46004	1	7.24415	1	0.638389	2.46004	0.169943	7.24415	4.36972	0.638389	-1.31565	1	-1.16502	1	3.08161	1	0.591563	1	0.113556	1	4.03044	1	0.420327	1	0.530596	1	2.82151	1	-2.28346
1	1.68996	1	1.73223	1	-2.03847	1.68996	-1.56087	1.73223	-2.60017	-2.03847	-3.3696	1	1.55343	1	6.71695	1	-0.308087	1.55343	-1.09704	6.71695	4.51127	-0.308087	-1.29859	1	-1.31634	1	1.55197	1	2.09698	1	-0.167399	1	1.35685	1	0.976637	1	-1.00795	1	-1.15699	1	-1.30978
1	0.27711	1	1.76642	1	1.90742	0.27711	-2.2143	1.76642	0.836864	1.90742	-0.727215	1	2.04394	1	5.97153	1	0.443182	2.04394	-0.30183	5.97153	5.31775	0.443182	-1.14853	1	-2.8624	1	1.35773	1	1.99148	1	0.303171	1	3.94914	1	2.18819	1	-0.463734	1	-1.91392	1	-0.668211
1	0.259477	1	-0.0531227	1	1.10362	0.259477	-1.99395	-0.0531227	-1.21784	1.10362	-0.802552	1	2.23112	1	4.38466	1	-1.45106	2.23112	1.15686	4.38466	4.63957	-1.45106	-1.7094	1	-1.69436	1	2.90141	1	2.12058	1	-0.33547	1	2.88808	1	3.16963	1	0.261884	1	-1.15791	1	-1.78306
1	1.53643	1	-1.88976	1	2.03586	1.53643	-0.764733	-1.88976	-3.79716	2.03586	-0.110924	1	0.334552	1	5.44168	1	3.16081	0.334552	-0.746677	5.44168	3.88015	3.16081	1.33667	1	-0.987441	1	-0.639338	1	0.957368	1	-0.861474	1	1.54037	1	1.65992	1	2.64347	1	3.22301	1	-2.60207
1	0.923602	1	-0.600021	1	1.31204	0.923602	-0.690134	-0.600021	-1.70611	1.31204	-0.15811	1	2.27688	1	5.10169	1	-0.562065	2.27688	0.0196083	5.10169	4.67227	-0.562065	0.0945153	1	-0.0315755	1	3.45653	1	0.941692	1	-1.54324	1	2.58179	1	1.38825	1	0.193079	1	-3.54217	1	-1.04601
1	1.71361	1	1.33455	1	0.281373	1.71361	-0.484212	1.33455	-0.858537	0.281373	-0.631066	1	1.74394	1	4.44604	1	1.04476	1.74394	-1.43001	4.44604	4.40113	1.04476	-0.590409	1	-1.16268	1	3.23285	1	2.05896	1	-1.46802	1	4.47794	1	2.60204	1	1.75507	1	2.12864	1	-2.26565
1	1.23964	1	1.38387	1	1.11249	1.23964	-1.44802	1.38387	-0.399332	1.11249	-0.345238	1	2.13646	1	1.33903	1	-0.0130964	2.13646	-0.178445	1.33903	4.22695	-0.0130964	-1.48335	1	0.354723	1	2.56909	1	-0.221101	1	-1.70231	1	2.3609	1	1.7144	1	0.860819	1	-0.192429	1	-2.0469
1	0.0511251	1	0.707509	1	0.961038	0.0511251	-2.1559	0.707509	-0.367046	0.961038	-1.24859	1	3.87153	1	5.73332	1	-2.14625	3.87153	1.26501	5.73332	4.61763	-2.14625	-3.34935	1	0.743999	1	2.64419	1	-1.24518	1	-1.00776	1	2.19455	1	3.17481	1	-0.466732	1	-1.03071	1	1.33615
1	2.09748	1	2.12019	1	0.0735166	2.09748	0.00579397	2.12019	-0.101711	0.0735166	-1.61531	1	2.60102	1	5.21241	1	-0.135776	2.60102	1.05703	5.21241	5.23991	-0.135776	-1.07091	1	-0.855906	1	0.0176332	1	1.76697	1	-1.17253	1	1.12562	1	3.36353	1	-0.434183	1	-2.53977	1	-0.809853
1	1.34296	1	0.939929	1	1.62293	1.34296	-1.78784	0.939929	-0.239799	1.62293	-0.414881	1	2.6422	1	6.22801	1	-1.75483	2.6422	0.0685718	6.22801	7.28938	-1.75483	-2.71772	1	-1.552	1	2.44386	1	1.27958	1	0.831566	1	0.605408	1	1.78837	1	0.855761	1	-0.464015	1	-2.39208
1	0.409157	1	0.610404	1	-0.827946	0.409157	-1.93925	0.610404	-3.02938	-0.827946	-2.71694	1	2.10874	1	6.88531	1	-0.301612	2.10874	-0.369404	6.88531	5.54056	-0.301612	-0.570272	1	-0.234174	1	3.37127	1	1.15909	1	-0.744739	1	2.92587	1	3.04132	1	1.56385	1	0.629596	1	-0.355179
1	0.55866	1	2.90719	1	1.38541	0.55866	-0.806172	2.90719	0.746423	1.38541	-0.866302	1	2.11271	1	5.38649	1	0.8869	2.11271	-0.437967	5.38649	5.13327	0.8869	-0.341051	1	0.130455	1	0.512385	1	2.42871	1	-0.431947	1	1.64213	1	1.36067	1	-0.636122	1	-4.28679	1	-0.602015
1	0.595858	1	0.574149	1	2.36236	0.595858	-1.46239	0.574149	-0.191792	2.36236	-1.53472	1	2.20953	1	5.94372	1	0.812908	2.20953	-1.52349	5.94372	5.414	0.812908	-0.994084	1	-0.335101	1	1.39353	1	0.581812	1	0.0800551	1	4.49222	1	0.346829	1	-0.257121	1	-0.457273	1	-1.31731
1	0.871703	1	-0.786848	1	1.2969	0.871703	-1.98391	-0.786848	-2.15484	1.2969	-0.482017	1	1.93299	1	1.99347	1	-0.0773924	1.93299	0.0696161	1.99347	1.86362	-0.0773924	-1.82959	1	-0.0777079	1	3.1344	1	0.203823	1	-1.84599	1	5.10317	1	3.39907	1	-0.0112949	1	-0.235379	1	0.40824
1	0.342246	1	-0.309989	1	1.96295	0.342246	-2.20984	-0.309989	-2.20338	1.96295	0.546846	1	2.20212	1	7.31209	1	-1.00056	2.20212	-0.329891	7.31209	5.60156	-1.00056	-2.18757	1	-0.124999	1	3.81247	1	0.0258323	1	-0.984308	1	1.42937	1	3.93913	1	0.580145	1	1.84444	1	-0.638713
1	1.08406	1	-0.470637	1	1.67008	1.08406	-1.83015	-0.470637	-2.05079	1.67008	-0.539434	1	2.41706	1	6.1084	1	0.628334	2.41706	-0.00772266	6.1084	4.58569	0.628334	-0.0651048	1	-1.00253	1	3.49859	1	1.78058	1	0.173845	1	4.31269	1	0.710307	1	1.89861	1	2.54781	1	-1.01832
1	0.0750482	1	1.63421	1	1.97385	0.0750482	-2.10965	1.63421	0.259007	1.97385	0.515851	1	1.71787	1	2.10871	1	-0.96418	1.71787	0.293976	2.10871	1.39257	-0.96418	-3.22931	1	-0.524896	1	1.85172	1	1.56781	1	-1.08612	1	4.86959	1	1.27325	1	-0.308908	1	0.315925	1	0.185948
1	0.971395	1	1.35018	1	2.35031	0.971395	-0.795776	1.35018	-0.00105643	2.35031	0.81466	1	3.11869	1	7.85063	1	-0.54959	3.11869	0.248034	7.85063	7.71927	-0.54959	-2.58493	1	-1.93837	1	2.44963	1	2.88747	1	-0.878662	1	3.54783	1	0.0370284	1	1.26087	1	-0.83959	1	-3.68299
1	0.293554	1	-2.08771	1	2.22875	0.293554	-1.19438	-2.08771	-3.66415	2.22875	0.0834926	1	0.769491	1	5.904	1	1.46454	0.769491	0.0958947	5.904	5.48654	1.46454	1.01784	1	-0.562899	1	2.82285	1	0.648027	1	-0.768157	1	2.51442	1	3.08815	1	-0.73597	1	-0.703647	1	-0.9886
1	1.75991	1	1.13865	1	0.0749773	1.75991	-1.37019	1.13865	-1.07953	0.0749773	-2.58182	1	1.63323	1	1.93408	1	2.23547	1.63323	0.243408	1.93408	1.90965	2.23547	1.4734	1	-1.2287	1	1.57628	1	1.7244	1	-1.52661	1	5.26481	1	4.37493	1	-0.0421909	1	-0.381333	1	0.439173
1	1.15191	1	1.7133	1	0.163549	1.15191	-0.792946	1.7133	0.205707	0.163549	-1.525	1	3.19884	1	5.24738	1	1.2816	3.19884	-0.82269	5.24738	3.07896	1.2816	0.294153	1	1.29727	1	1.5139	1	0.330211	1	-0.350379	1	2.48608	1	2.45478	1	0.904844	1	-0.0771125	1	-2.94628
1	1.32872	1	-0.318041	1	0.692313	1.32872	-0.715173	-0.318041	-1.02602	0.692313	-0.0187006	0	-0.426457	0	5.34471	0	-2.80763							1	-1.57776	1	2.75269	1	2.66425	1	-0.192037	1	1.23326	1	3.32963	0	0.460875	0	1.269	0	-1.66141
1	2.08821	1	2.64773	1	-1.03541	2.08821	-0.27965	2.64773	1.44252	-1.03541	-2.14381	0	0.0438241	0	5.52752	0	-2.22907							1	-0.30778	1	3.2345	1	-0.555178	1	-0.350904	1	0.198992	1	0.775165	0	-0.0573813	0	1.33727	0	-1.02975
1	0.879191	1	0.921681	1	0.63383	0.879191	-1.60205	0.921681	-1.16355	0.63383	-0.977337	0	1.49397	0	5.40629	0	-2.53141							1	-0.118721	1	-0.429847	1	1.00049	1	0.76409	1	0.524666	1	0.689887	0	0.0815228	0	-2.32424	0	-2.24997
1	1.73036	1	0.361427	1	-0.444775	1.73036	0.00545334	0.361427	-0.709049	-0.444775	-2.47479	0	-0.0548907	0	8.20097	0	-1.91766							1	-1.77952	1	1.51645	1	0.620233	1	-0.0491397	1	5.3457	1	0.693246	0	0.136529	0	-1.1479	0	-0.835722
1	0.307045	1	1.9245	1	0.881967	0.307045	-1.07832	1.9245	0.566596	0.881967	-1.29438	0	0.516123	0	6.10998	0	-3.63672							1	0.410714	1	2.15778	1	-0.710803	1	-0.317159	1	2.26722	1	1.69496	0	-1.23542	0	-1.32043	0	-1.65109
1	1.13928	1	1.36459	1	1.74026	1.13928	-0.641729	1.36459	-0.71921	1.74026	-0.178516	0	1.5301	0	5.89866	0	-2.75208							1	-0.511812	1	3.04989	1	0.677171	1	-1.22502	1	0.152296	1	3.86248	0	1.10419	0	-0.541576	0	-2.22201
1	1.38445	1	0.936418	1	0.782421	1.38445	-1.63265	0.936418	-0.282766	0.782421	-1.64144	0	0.454674	0	5.78779	0	-1.03468							1	-1.37413	1	0.7813	1	2.17077	1	0.784839	1	3.80351	1	-0.0192465	0	0.406939	0	0.533854	0	-0.643414
1	2.01147	1	1.46308	1	0.184094	2.01147	-0.145592	1.46308	-1.1436	0.184094	-2.50589	0	-0.160436	0	5.0203	0	-1.36701							1	-1.03805	1	2.42583	1	0.656235	1	-0.494549	1	1.98292	1	1.60552	0	1.3476	0	-2.20306	0	-1.10551
1	0.141864	1	2.42773	1	1.88686	0.141864	-2.02472	2.42773	0.734712	1.88686	-0.0955664	0	0.487351	0	6.20867	0	-0.0908389							1	-1.56187	1	2.8461	1	1.54874	1	0.941929	1	4.59631	1	-1.91848	0	-0.823683	0	-0.464014	0	-1.00953
1	2.29675	1	-0.269001	1	-0.527047	2.29675	0.220485	-0.269001	-1.62417	-0.527047	-2.77212	0	0.263746	0	3.64847	0	-0.354021							1	0.0126365	1	3.02775	1	0.117642	1	2.81116	1	2.93695	1	-2.55433	0	0.0637248	0	-0.239111	0	-0.255573
1	0.0244108	1	-0.780691	1	2.35086	0.0244108	-2.6898	-0.780691	-1.30916	2.35086	0.328768	0	-0.944702	0	5.34194	0	-1.32941							1	0.118246	1	3.12453	1	-0.186701	1	-0.993307	1	1.98461	1	3.01656	0	2.23221	0	1.70705	0	-1.63422
1	0.982773	1	1.58538	1	-0.768322	0.982773	-0.951999	1.58538	-0.487487	-0.768322	-0.657482	0	0.169943	0	4.36972	0	-1.31565							1	0.326819	1	0.247448	1	-0.0817576	1	-0.402305	1	1.65729	1	1.44013	0	-0.286839	0	-1.00685	0	-1.78175
1	0.833112	1	0.616772	1	1.72826	0.833112	-1.65442	0.616772	-1.20537	1.72826	-0.470499	0	-1.09704	0	4.51127	0	-1.29859							1	-2.37464	1	0.713442	1	3.4201	0	-0.521718	0	1.04573	0	1.63611	0	1.49556	0	2.79063	0	-2.37555
1	1.33896	1	1.33012	1	1.43517	1.33896	-1.57212	1.33012	-0.54987	1.43517	-0.751663	0	-0.30183	0	5.31775	0	-1.14853							1	-0.897814	1	-0.136278	1	1.0524	0	-2.50356	0	1.51975	0	-2.01448	0	-0.912935	0	-2.24818	0	-0.0492604
1	0.764624	1	2.22841	1	2.30595	0.764624	-2.12283	2.22841	0.964882	2.30595	-1.0185	0	1.15686	0	4.63957	0	-1.7094							1	0.398972	1	2.31606	1	-0.308164	0	-0.864525	0	0.914808	0	2.187	0	1.59132	0	0.669991	0	-2.9728
1	3.03587	1	0.553381	1	0.328732	3.03587	-0.675117	0.553381	-0.3823	0.328732	-4.27649	0	-0.746677	0	3.88015	0	1.33667							1	-0.109515	1	3.38295	1	0.266514	0	-1.22201	0	1.10435	0	2.38952	0	1.07868	0	0.505349	0	-3.09679
1	0.796649	1	0.766255	1	1.4965	0.796649	-2.00985	0.766255	-1.37048	1.4965	0.592121	0	0.0196083	0	4.67227	0	0.0945153							1	-1.43675	1	3.53069	1	2.24437	0	0.279397	0	4.62984	0	0.239093	0	1.2542	0	-0.441665	0	-2.15165
1	2.90383	1	1.18324	1	-0.947874	2.90383	-0.302691	1.18324	-0.632002	-0.947874	-3.18512	0	-1.43001	0	4.40113	0	-0.590409							1	-0.00836419	1	1.29535	1	1.71331	0	-0.503451	0	2.11686	0	-0.210174	0	1.33984	0	0.984591	0	-2.91
1	1.03256	1	1.12105	1	2.80254	1.03256	-2.4577	1.12105	-0.503273	2.80254	-0.620806	0	-0.178445	0	4.22695	0	-1.48335							1	-0.465906	1	3.71788	1	0.901801	0	-0.503451	0	2.11686	0	-0.210174	0	0.203046	0	-0.548727	0	-2.10803
1	1.32098	1	1.18346	1	0.503467	1.32098	-0.948762	1.18346	-0.923901	0.503467	-1.68515	0	1.26501	0	4.61763	0	-3.34935							1	-1.34169	1	2.30438	1	2.30823	0	-3.58	0	4.52243	0	-0.795046	0	-0.59154	0	-0.66308	0	0.0340867
1	1.90474	1	-0.997167	1	2.31532	1.90474	-0.300777	-0.997167	-2.15345	2.31532	0.547711	0	1.05703	0	5.23991	0	-1.07091							1	0.194439	1	-0.950712	1	0.192908	0	0.845008	0	1.73442	0	1.71565	0	-0.870861	0	-4.30861	0	-2.15297
1	1.89903	1	2.39549	1	-1.15784	1.89903	-0.823227	2.39549	1.36918	-1.15784	-2.24902	0	0.0685718	0	7.28938	0	-2.71772							1	-0.634804	1	-0.620132	1	-0.0816034	0	-0.357396	0	2.5925	0	0.887543	0	0.263884	0	-3.78633	0	-1.974
1	1.15082	1	-0.933401	1	-0.280676	1.15082	-0.568861	-0.933401	-1.11786	-0.280676	-2.58526	0	-0.369404	0	5.54056	0	-0.570272							1	1.01733	1	-0.360792	1	-0.982196	0	-1.43025	0	5.12449	0	1.17822	0	1.48324	0	1.11375	0	-4.60064
1	1.03735	1	1.66074	1	1.27533	1.03735	-1.24244	1.66074	-0.837649	1.27533	-0.590462	0	-0.437967	0	5.13327	0	-0.341051							1	0.387583	1	2.41686	1	0.0280329	0	-1.64333	0	2.64704	0	0.00825008	0	-0.497768	0	-2.29043	0	-1.6725
1	0.54479	1	2.08853	1	2.37832	0.54479	-2.69396	2.08853	-0.456973	2.37832	-0.245302	0	-1.52349	0	5.414	0	-0.994084							1	0.380255	1	2.62386	1	-0.61173	0	-0.439581	0	2.2751	0	0.362333	0	0.624451	0	-1.39281	0	-2.12784
1	0.461499	1	1.19867	1	2.11073	0.461499	-2.26789	1.19867	-0.565245	2.11073	-0.0333139	0	0.0696161	0	1.86362	0	-1.82959							1	-0.572057	1	2.79978	1	2.48772	0	-0.642203	0	4.5154	0	0.619308	0	1.59562	0	0.0984919	0	-2.55316
-1	0.532932	-1	-1.17594	-1	-1.06909							0	-0.329891	0	5.60156	0	-2.18757							1	0.424716	1	0.680909	1	0.388026	0	-0.923965	0	3.35621	0	2.11955	0	-0.231387	0	-1.82269	0	-1.46897
-1	-0.844081	-1	-0.624351	-1	-1.33317							0	-0.00772266	0	4.58569	0	-0.0651048							1	-0.468321	1	0.880218	1	1.91181	0	-1.77673	0	1.34334	0	1.88102	0	0.620307	0	-1.68461	0	-2.50432
-1	-0.694673	-1	-1.03121	-1	-2.02093							0	0.293976	0	1.39257	0	-3.22931							1	-0.676245	1	1.64236	1	2.30971	0	-1.08697	0	1.59855	0	1.50787	0	1.41456	0	0.432474	0	-1.23137
-1	-0.861073	-1	-0.0687628	-1	-1.63248							0	0.248034	0	7.71927	0	-2.58493							1	-0.45428	1	1.76215	1	0.710183	0	-2.9527	0	3.39125	0	2.45551	0	0.248576	0	0.134954	0	-2.42232
-1	-1.98728	-1	-0.0811584	-1	0.62356							0	0.0958947	0	5.48654	0	1.01784							1	-0.024047	1	0.255118	1	0.673617	0	-1.17754	0	1.1762	0	2.69277	0	-0.0576763	0	-1.3558	0	-1.80244
-1	-1.2299	-1	-0.740413	-1	1.33158							0	0.243408	0	1.90965	0	1.4734							1	0.36126	1	3.2385	1	-1.88424	0	-2.903	0	2.86227	0	2.37454	0	-0.018059	0	-1.49087	0	-1.08093
-1	-0.935571	-1	-2.42875	-1	-0.61013							0	-0.82269	0	3.07896	0	0.294153							1	-0.48999	1	1.35734	1	1.41636	0	-0.851436	0	1.19913	0	3.66396	0	1.50635	0	-2.14976	0	-2.92673
-1	-1.38459	-1	1.33664	-1	-0.825451																			1	-1.26753	1	4.05586	1	0.824667	0	-2.24253	0	2.47418	0	0.378107
-1	0.170625	-1	-1.88279	-1	-1.20658																			1	0.403875	1	1.31851	1	-1.40163	0	-1.94104	0	1.75734	0	2.226
-1	-1.40774	-1	-0.0395504	-1	-0.80362																			1	0.80704	1	-0.195997	1	-0.212187	0	-0.393273	0	2.81607	0	0.778577
-1	0.375665	-1	0.0590181	-1	-2.04333																			1	-1.57788	1	4.40081	1	1.51825	0	-0.410422	0	1.76573	0	-0.731864
-1	-2.46508	-1	-0.954322	-1	0.665201																			1	0.0898189	1	4.40696	1	0.827393	0	-2.57924	0	3.06537	0	3.98948
-1	-1.56087	-1	-2.60017	-1	-3.3696																			1	-0.288909	1	0.307823	1	1.95323	0	-1.30397	0	3.6039	0	2.27983
-1	-2.2143	-1	0.836864	-1	-0.727215																			1	-3.04857	1	1.27449	1	4.45173	0	-0.325335	0	4.34818	0	0.433304
-1	-1.99395	-1	-1.21784	-1	-0.802552																			1	0.0196979	1	0.918254	1	0.495365	0	-1.39069	0	4.30012	0	2.50538
-1	-0.764733	-1	-3.79716	-1	-0.110924																			1	-0.744753	1	1.73833	1	1.26868	0	-0.0924919	0	-1.60329	0	1.99461
-1	-0.690134	-1	-1.70611	-1	-0.15811																			1	-1.15644	1	0.692772	1	0.74627	0	-0.793174	0	2.00681	0	2.72993
-1	-0.484212	-1	-0.858537	-1	-0.631066																			1	-0.811756	1	0.0305721	1	0.668282	0	-0.505977	0	4.85837	0	3.82694
-1	-1.44802	-1	-0.399332	-1	-0.345238																			1	-0.427474	1	2.01184	1	0.589794	0	-1.04134	0	3.03201	0	1.22109
-1	-2.1559	-1	-0.367046	-1	-1.24859																			1	-1.03509	1	3.93418	1	0.0359846	0	-0.976403	0	2.34986	0	2.93311
-1	0.00579397	-1	-0.101711	-1	-1.61531																			1	0.438907	1	2.20255	1	-0.39454	0	-1.71507	0	2.77246	0	0.646474
-1	-1.78784	-1	-0.239799	-1	-0.414881																			1	0.157505	1	1.42363	1	0.177182	0	-1.31514	0	2.03929	0	-1.07883
-1	-1.93925	-1	-3.02938	-1	-2.71694																			1	-0.72891	1	2.07819	1	0.354038	0	-0.47233	0	5.05367	0	0.461142
-1	-0.806172	-1	0.746423	-1	-0.866302																			1	0.634779	1	0.080205	1	0.116517	0	-1.35861	0	2.99121	0	1.10105
-1	-1.46239	-1	-0.191792	-1	-1.53472																			1	0.0527169	1	3.25847	1	0.39094	0	-2.48202	0	0.685052	0	1.89602
-1	-1.98391	-1	-2.15484	-1	-0.482017																			1	-0.73451	1	2.90127	1	0.255425	0	-0.0379803	0	3.02231	0	-0.70513
-1	-2.20984	-1	-2.20338	-1	0.546846																			1	1.25397	1	4.49398	1	-2.58608	0	-0.717136	0	1.67021	0	1.24785
-1	-1.83015	-1	-2.05079	-1	-0.539434																			1	-0.739782	1	0.494739	1	1.55125	0	-1.0533	0	4.07441	0	-1.62104
-1	-2.10965	-1	0.259007	-1	0.515851																			1	-1.45651	1	-0.0973088	1	1.08991	0	-1.59176	0	1.96079	0	-2.78572
-1	-0.795776	-1	-0.00105643	-1	0.81466																			1	-1.04481	1	1.27163	1	-0.83819	0	-1.51282	0	3.68287	0	1.65046
-1	-1.19438	-1	-3.66415	-1	0.0834926																			1	-1.8002	1	2.21034	1	2.58764	0	0.745679	0	0.736978	0	2.46948
-1	-1.37019	-1	-1.07953	-1	-2.58182																			1	-0.670422	1	3.84187	1	1.32135
-1	-0.792946	-1	0.205707	-1	-1.525																			1	-1.91307	1	0.549305	1	2.47762
-1	-0.715173	-1	-1.02602	-1	-0.0187006																			1	8.44263e-05	1	3.29681	1	0.183344
-1	-0.27965	-1	1.44252	-1	-2.14381																			1	-1.13225	1	4.04435	1	1.05417
-1	-1.60205	-1	-1.16355	-1	-0.977337																			1	-0.202131	1	0.22378	1	0.829363
-1	0.00545334	-1	-0.709049	-1	-2.47479																			1	-0.377387	1	4.25864	1	0.693233
-1	-1.07832	-1	0.566596	-1	-1.29438																			1	-0.045558	1	-0.163994	1	0.160332
-1	-0.641729	-1	-0.71921	-1	-0.178516																			1	-0.558197	1	4.8192	1	-0.155607
-1	-1.63265	-1	-0.282766	-1	-1.64144																			1	-0.392758	1	2.39147	1	1.32794
-1	-0.145592	-1	-1.1436	-1	-2.50589																			1	-1.63535	1	2.8103	1	2.50828
-1	-2.02472	-1	0.734712	-1	-0.0955664																			1	-1.96637	1	0.494396	1	0.725618
-1	0.220485	-1	-1.62417	-1	-2.77212																			1	0.283534	1	4.38622	1	-1.21779
-1	-2.6898	-1	-1.30916	-1	0.328768																			1	-2.11595	1	3.742	1	1.53609
-1	-0.951999	-1	-0.487487	-1	-0.657482																			1	-0.960356	1	1.96071	1	2.58843
-1	-1.65442	-1	-1.20537	-1	-0.470499																			1	-0.0167494	1	2.79515	1	0.98844
-1	-1.57212	-1	-0.54987	-1	-0.751663																			1	-0.359793	1	0.674606	1	0.735466
-1	-2.12283	-1	0.964882	-1	-1.0185																			1	-1.08078	1	2.10259	1	2.96408
-1	-0.675117	-1	-0.3823	-1	-4.27649																			1	0.560581	1	2.9977	1	0.209241
-1	-2.00985	-1	-1.37048	-1	0.592121																			1	-1.2815	1	1.38412	1	2.45721
-1	-0.302691	-1	-0.632002	-1	-3.18512																			1	-0.392778	1	2.07594	1	1.31903
-1	-2.4577	-1	-0.503273	-1	-0.620806																			1	-0.453261	1	3.00444	1	-0.16465
-1	-0.948762	-1	-0.923901	-1	-1.68515																			1	-0.24947	1	1.26993	1	0.879985
-1	-0.300777	-1	-2.15345	-1	0.547711																			1	-1.2994	1	2.58563	1	1.23372
-1	-0.823227	-1	1.36918	-1	-2.24902																			1	0.878293	1	3.73734	1	-0.338174
-1	-0.568861	-1	-1.11786	-1	-2.58526																			1	0.171662	1	1.44253	1	0.278671
-1	-1.24244	-1	-0.837649	-1	-0.590462																			1	-0.331913	1	3.86024	1	1.82821
-1	-2.69396	-1	-0.456973	-1	-0.245302																			1	-0.119518	1	1.85432	1	0.215583
-1	-2.26789	-1	-0.565245	-1	-0.0333139																			1	-0.572454	1	2.1479	1	0.716505
																								1	-0.61841	1	0.543382	1	2.281
																								1	-0.564543	1	2.03823	1	0.801948
																								1	-1.62056	1	1.24228	1	3.26008
																								1	-2.21002	1	1.19224	1	1.73245
																								1	-1.25665	1	0.598075	1	0.427666
																								1	-1.25545	1	0.220311	1	2.48179
																								1	-0.280734	1	2.40482	1	1.41926
																								1	1.05265	1	4.15398	1	-2.71683
																								1	-0.640273	1	2.98945	1	1.22849
																								1	-1.13522	1	2.62377	1	2.39432
																								1	-0.910474	1	1.70287	1	0.73161
																								1	-1.85622	1	3.94936	1	3.06486
																								1	0.24161	1	1.95833	1	2.38925
																								1	-1.14221	1	2.5303	1	1.02954
																								1	-1.66373	1	1.72105	1	0.489443
																								1	-0.723874	1	1.66126	1	-0.731095
																								1	0.433975	1	1.31965	1	-0.54663
																								1	-0.540093	1	2.91392	1	1.22038
																								1	-0.920484	1	2.5395	1	2.22237
																								1	-0.399928	1	0.646433	1	-0.609062
																								1	-2.0721	1	1.88786	1	3.81764
																								1	-0.716798	1	0.766389	1	0.989031
																								1	0.362919	1	5.0239	1	-0.113882
																								1	1.15181	1	5.03978	1	-2.37795
																								1	-0.420763	1	1.8048	1	1.53069
																								1	-1.31022	1	1.86397	1	2.9311
																								1	-0.00895752	1	1.78842	1	0.957275
																								1	-0.739544	1	1.15078	1	2.80397
																								1	-0.392508	1	0.37754	1	-2.06279
																								1	-0.941079	1	3.43402	1	2.69066
																								1	-1.38251	1	3.62687	1	2.72534
																								1	0.255426	1	0.643348	1	0.219392
																								1	-0.559385	1	3.49565	1	1.47056
																								1	-0.647308	1	3.71537	1	-0.689183
																								1	0.571141	1	2.87703	1	1.3437
																								1	0.336632	1	3.74955	1	-1.18553
																								1	-0.0739869	1	3.5538	1	1.23791
																								1	-0.726554	1	3.04678	1	1.33995
																								1	-2.46634	1	0.349867	1	2.8918
																								1	-1.16239	1	4.39164	1	0.950562
																								1	-0.118996	1	2.18087	1	1.88573
																								1	-1.93612	1	2.16248	1	2.98004
																								1	-0.647046	1	0.574272	1	1.09306
																								1	-0.393575	1	-0.450959	1	0.929949
																								1	-0.919675	1	2.52947	1	0.989896
																								1	-0.557318	1	2.61682	1	0.795736
																								1	-0.431373	1	3.9546	1	-0.343197
																								1	-1.48847	1	1.18979	1	0.876578
																								1	-1.60313	1	2.50757	1	1.80242
																								1	0.321408	1	2.78685	1	-1.52475
																								1	-0.603018	1	-0.560819	1	1.59533
																								1	0.420823	1	2.14619	1	0.0239257
																								1	-0.864377	1	0.980052	1	1.4056
																								1	-0.71951	1	2.98834	1	0.699377
																								1	-1.43222	1	0.888182	1	2.06461
																								1	0.678234	1	2.75696	1	0.385659
																								1	-1.17381	1	3.34626	1	2.57266
																								1	-1.94858	1	2.41352	1	2.64894
																								1	-1.17715	1	1.93959	1	3.0792
																								1	-0.176534	1	1.5318	1	-0.862616
																								1	0.279672	1	1.75749	1	0.261939
																								1	-0.317682	1	1.44239	1	0.942317
																								1	-1.41447	1	-0.341552	1	0.474698
																								1	-0.246301	1	2.35269	1	0.404123
																								1	0.0406523	1	2.48752	1	1.05019
																								1	-0.277507	1	-0.243318	1	0.521123
																								1	-0.87291	1	0.817494	1	0.758532
																								1	0.675239	1	1.61254	1	-1.77516
																								1	-1.49538	1	0.438952	1	2.17468
																								1	0.882945	1	2.23674	1	-0.859673
																								1	-0.478299	1	1.12328	1	1.30904
																								1	0.0013699	1	1.67686	1	-1.49235
																								1	-0.588926	1	1.15766	1	-0.107303
																								1	-0.426367	1	2.2755	1	0.750233
																								1	0.642019	1	1.37221	1	-0.650764
																								1	-1.07306	1	1.87493	1	1.04039
																								1	-1.13236	1	1.3588	1	2.36137
																								1	0.786885	1	1.25922	1	-0.0883185
																								1	0.607623	1	1.75702	1	-0.377006
																								1	0.00423916	1	3.94216	1	-0.844114
																								1	0.0356946	1	2.84528	1	-0.416445
																								1	-0.28557	1	-0.289848	1	0.00552641
																								1	1.31166	1	3.6291	1	-0.484412
																								1	-0.584692	1	-1.12666	1	0.317063
																								1	-0.627796	1	1.70753	1	1.98624
																								1	-0.14013	1	0.708717	1	1.42023
																								1	0.951659	1	1.67992	1	-0.291745
																								1	0.364747	1	0.967522	1	0.216287
																								1	-1.03616	1	0.2752	1	1.43118
																								1	-0.271188	1	3.95852	1	1.03281
																								1	-1.75372	1	-3.42839	1	2.69148
																								1	1.47412	1	-1.96295	1	-1.21827
																								1	-0.677224	1	1.73488	1	0.659309
																								1	-2.01624	1	1.57389	1	2.40229
																								1	0.76554	1	0.91568	1	-0.378574
																								1	-2.72195	1	1.90226	1	4.10579
																								1	-0.760099	1	4.71334	1	-0.644089
																								1	-2.27026	1	3.47108	1	3.32481
																								1	-0.660545	1	1.67771	1	1.46802
																								1	2.63919	1	1.34084	1	-2.72198
																								1	0.437639	1	2.89006	1	0.710882
																								1	-1.05681	1	1.90822	1	1.79665
																								1	-0.446912	1	1.81194	1	2.57472
																								1	-0.858648	1	3.14867	1	1.43077
																								1	-0.445497	1	2.6141	1	0.492072
																								1	-0.00706009	1	1.88788	1	0.46416
																								1	-1.21505	1	2.04181	1	1.15569
																								1	0.0206582	1	1.26658	1	0.644267
																								1	0.203958	1	1.27038	1	-0.775531
																								1	-0.108684	1	-0.712022	1	0.732465
																								1	0.907569	1	0.0397867	1	0.38507
																								1	-0.32638	1	-1.56175	1	0.186745
																								1	-0.277974	1	2.23491	1	-0.358474
																								1	0.902783	1	1.37867	1	-0.327661
																								1	0.513037	1	3.07066	1	-1.14373
																								1	-0.998169	1	-0.182973	1	-0.364239
																								1	-0.0371332	1	2.69154	1	-0.359309
																								1	-0.368999	1	1.87556	1	1.03725
																								1	1.12414	1	1.7857	1	1.65455
																								1	-0.887873	1	1.43026	1	2.28246
																								1	-1.34496	1	0.630506	1	2.46776
																								1	-1.63911	1	1.94121	1	2.34677
																								1	-0.506652	1	2.16038	1	0.155584
																								1	-0.016634	1	-0.832116	1	0.955495
																								1	-0.135051	1	2.11539	1	-1.0924
																								1	0.526448	1	2.81564	1	-0.464265
																								1	0.724011	1	2.35407	1	-0.173665
																								1	-1.09642	1	2.34567	1	-0.554432
																								1	-0.742713	1	1.97264	1	0.714423
																								1	-0.892606	1	1.58832	1	-0.212649
																								1	0.385301	1	0.337443	1	-0.119371
																								1	-0.847129	1	-1.04567	1	3.01718
																								1	-0.0128715	1	2.0864	1	-0.0705025
																								1	-0.576078	1	-1.05996	1	1.45379
																								1	-0.141518	1	1.88651	1	1.38076
																								1	-0.660988	1	2.05451	1	0.393752
																								1	0.745316	1	1.17226	1	0.882993
																								1	-0.674936	1	1.72195	1	-0.329754
																								1	-0.587925	1	2.67825	1	0.330448
																								1	0.241116	1	2.18849	1	0.0965229
																								1	-0.70456	1	1.32335	1	-1.01114
																								1	1.06775	1	0.0189459	1	-1.70751
																								1	0.957028	1	1.56388	1	-0.491858
																								1	-0.688801	1	0.891799	1	0.0226724
																								1	0.0369427	1	3.38371	1	0.424755
																								1	-1.64634	1	3.24402	1	0.127348
																								1	0.582912	1	2.15484	1	-0.788407
																								1	-0.101588	1	2.14192	1	0.968387
																								1	0.0343627	1	3.37017	1	1.85166
																								1	-0.101788	1	1.825	1	0.33855
																								1	-0.221198	1	1.88172	1	0.179187
																								1	-0.764229	1	2.69952	1	0.974371
																								1	0.214279	1	-0.767088	1	-0.334561
																								1	-0.724252	1	1.08166	1	0.985809
																								1	-0.660657	1	3.48945	1	1.90132
																								1	0.0408894	1	-0.825222	1	1.74438
																								1	-0.67494	1	1.7279	1	1.80613
																								1	0.117407	1	3.99536	1	-0.229043
																								1	0.736484	1	3.6576	1	-0.27542
																								1	0.247389	1	1.47411	1	1.44782
																								1	-0.489608	1	2.14187	1	0.651399
																								1	-0.933067	1	3.82185	1	2.41652
																								1	0.220863	1	0.813634	1	0.41119
																								1	0.575064	1	4.18246	1	-0.263579
																								1	0.756475	1	0.75714	1	0.21083
																								1	-0.440849	1	4.36653	1	-0.492784
																								1	-0.394079	1	1.01243	1	1.41534
																								1	-0.846291	1	1.04725	1	1.78877
																								1	0.0161735	1	0.185031	1	-0.101934
																								1	0.473965	1	0.47286	1	-0.334096
																								1	0.377857	1	3.74338	1	0.101597
																								1	0.679485	1	1.19677	1	-1.13414
																								1	-0.902903	1	0.55544	1	1.90938
																								1	0.460637	1	0.177525	1	-0.115789
																								1	0.40144	1	0.436843	1	1.00732
																								1	0.674084	1	2.05959	1	-1.56997
																								1	-0.577143	1	1.12074	1	0.805508
																								1	0.0690013	1	1.44428	1	1.27506
																								1	0.423948	1	2.93472	1	-0.694398
																								1	-0.989245	1	1.98897	1	0.215788
																								1	-1.72795	1	-0.159597	1	1.97737
																								1	-0.151469	1	2.9864	1	-0.074895
																								1	0.0325995	1	1.60801	1	0.597854
																								1	-1.05004	1	-0.122153	1	1.13723
																								1	0.258731	1	0.995078	1	1.02977
																								1	-1.1932	1	0.558611	1	2.25002
																								1	-0.858196	1	-0.379321	1	0.329816
																								1	-0.148375	1	-0.487249	1	1.64734
																								1	-0.792319	1	0.0273732	1	2.56771
																								1	-1.03795	1	2.59888	1	0.944264
																								1	1.1275	1	2.43925	1	-3.02786
																								1	-2.33977	1	0.169935	1	3.60542
																								1	0.371595	1	1.32574	1	-0.0198918
																								1	-0.371721	1	0.215682	1	0.476185
																								1	-0.908042	1	-1.66537	1	0.463088
																								1	-1.38488	1	4.40045	1	1.1766
																								1	-0.179731	1	2.73031	1	-0.105695
																								1	-0.472836	1	2.9508	1	2.11727
																								1	-0.5664	1	2.71012	1	0.360093
																								1	0.267805	1	1.44809	1	0.0555876
																								1	-1.18107	1	0.500053	1	2.31049
																								1	0.548618	1	2.15669	1	-0.669515
																								1	-0.305562	1	0.274844	1	1.19631
																								1	-1.07293	1	1.67482	1	1.9225
																								1	-1.34745	1	3.99735	1	1.85877
																								1	-1.71903	1	0.091693	1	1.64059
																								1	-1.01949	1	2.05667	1	-0.607449
																								1	-0.601468	1	2.20021	1	0.232525
																								1	0.164649	1	1.13634	1	-0.741974
																								1	0.633518	1	-0.117718	1	-0.282165
																								1	0.928635	1	0.606308	1	1.12366
																								1	-0.705461	1	0.0563355	1	0.593332
																								1	0.881822	1	2.39408	1	0.447322
																								1	0.141714	1	3.91802	1	-0.675677
																								1	1.57402	1	2.98254	1	-3.20106
																								1	-0.424988	1	5.1287	1	0.38059
																								1	-0.139103	1	2.32923	1	0.760133
																								1	-0.76784	1	1.35124	1	0.465852
																								1	0.216892	1	2.71603	1	-0.0346921
																								1	-2.861	1	-1.14108	1	1.86236
																								1	0.280514	1	1.79247	1	-0.468873
																								1	0.213057	1	0.889801	1	1.2164
																								1	-1.80866	1	0.408225	1	2.2986
																								1	0.259775	1	1.2778	1	0.277164
																								1	0.525675	1	2.77449	1	-0.0447466
																								1	1.02265	1	1.85505	1	0.00483568
																								1	0.144631	1	1.87473	1	-0.946159
																								1	-1.6657	1	3.56455	1	0.675026
																								1	1.56592	1	4.00706	1	-1.48475
																								1	-0.0882931	1	-0.459179	1	-0.561681
																								1	-0.826799	1	2.99406	1	1.95267
																								1	-0.521763	1	-0.0946933	1	1.50437
																								1	-0.395976	1	2.47004	1	-0.146962
																								1	1.64025	1	-0.383669	1	-0.855755
																								1	-1.51343	1	3.98531	1	3.3146
																								1	-2.08452	1	-1.29388	1	1.48818
																								1	-2.4634	1	0.438268	1	2.23936
																								1	1.08507	1	1.97967	1	0.372027
																								1	-0.0274102	1	0.0866353	1	0.558834
																								1	-0.852963	1	-0.409516	1	2.58963
																								0	0.187637	0	2.27615	0	-1.26374
																								0	-1.79458	0	2.16944	0	1.27585
																								0	-1.69252	0	1.40428	0	-0.209317
																								0	-1.99605	0	1.21706	0	1.40607
																								0	-1.83411	0	2.44442	0	0.0813851
																								0	0.184669	0	0.855318	0	-1.0555
																								0	-1.33078	0	1.96876	0	0.173917
																								0	-0.645603	0	-1.27203	0	1.22908
																								0	-1.75201	0	1.99807	0	-0.0956951
																								0	-1.38332	0	2.6966	0	2.91478
																								0	-1.02623	0	3.02663	0	0.168187
																								0	-2.91453	0	2.66529	0	0.0934305
																								0	-1.84743	0	0.637413	0	1.38331
																								0	-3.5703	0	1.24586	0	1.64001
																								0	-2.38396	0	2.32191	0	1.44925
																								0	-1.9539	0	-0.693213	0	1.07713
																								0	-0.593211	0	3.29164	0	0.141319
																								0	-1.39371	0	3.45827	0	1.28527
																								0	-1.07315	0	2.53832	0	-0.508341
																								0	-1.42685	0	1.9629	0	-0.736611
																								0	-2.26525	0	0.749183	0	1.61274
																								0	-2.56317	0	2.00285	0	0.739186
																								0	-1.55393	0	2.43401	0	0.493362
																								0	-0.344305	0	0.58152	0	2.03222
																								0	-1.48062	0	0.296588	0	1.26392
																								0	-0.17826	0	2.92595	0	-0.322358
																								0	-0.0889825	0	2.96971	0	-0.745709
																								0	-2.36566	0	3.80128	0	0.657317
																								0	-1.81675	0	1.84615	0	1.34493
																								0	-2.4867	0	2.26941	0	2.61853
																								0	-1.74693	0	2.77135	0	-0.776628
																								0	-2.1332	0	1.4389	0	1.49812
																								0	0.693183	0	1.26928	0	-0.883641
																								0	-2.88235	0	2.05293	0	2.29733
																								0	-0.214237	0	2.76148	0	-0.717653
																								0	-0.401992	0	0.899568	0	0.106429
																								0	-0.736208	0	0.956612	0	1.07223
																								0	-1.20476	0	1.59185	0	-1.04669
																								0	-1.30257	0	2.91958	0	0.547546
																								0	-2.90973	0	-0.482646	0	2.75212
																								0	-2.82361	0	2.00469	0	0.225477
																								0	-2.48911	0	2.40445	0	0.818119
																								0	-1.20355	0	2.20162	0	-0.828495
																								0	-1.45675	0	3.55509	0	-0.184617
																								0	-0.574369	0	0.632313	0	-0.471735
																								0	-3.6535	0	1.49309	0	3.06512
																								0	-1.73737	0	-0.359551	0	0.705655
																								0	-1.16369	0	2.06401	0	-0.773064
																								0	-0.599595	0	3.37993	0	-0.670792
																								0	-2.7467	0	2.9494	0	1.68082
																								0	-0.830649	0	0.994771	0	1.0767
																								0	-1.82732	0	3.5315	0	-0.08398
																								0	-1.97998	0	1.58945	0	2.15353
																								0	-0.106106	0	-0.557459	0	0.276468
																								0	-1.34243	0	-2.91037	0	0.485919
																								0	0.0669207	0	-0.53346	0	-1.96139
																								0	-0.971484	0	2.27424	0	-0.832949
																								0	-1.14227	0	2.1806	0	-0.939055
																								0	-0.407587	0	2.52492	0	2.2136
																								0	-0.373279	0	0.236386	0	0.694452
																								0	-1.20725	0	0.934624	0	1.11515
																								0	-1.28063	0	0.776567	0	1.38791
																								0	-1.39258	0	1.21216	0	-0.112623
																								0	-1.00026	0	-0.47241	0	0.718913
																								0	-1.59994	0	2.15917	0	-2.3775
																								0	-0.589612	0	1.09536	0	0.961232
																								0	-2.48318	0	3.5371	0	0.949782
																								0	-0.0506534	0	0.89528	0	-1.70828
																								0	-0.468222	0	0.181471	0	-0.733445
																								0	-2.09153	0	3.82149	0	1.79895
																								0	-1.69632	0	4.32402	0	0.752402
																								0	-0.926635	0	-0.390907	0	2.5703
																								0	-4.10279	0	0.871024	0	3.67875
																								0	-1.57555	0	1.05411	0	0.228956
																								0	-2.11957	0	0.962829	0	0.975782
																								0	-1.56223	0	0.476725	0	0.304683
																								0	-0.986115	0	-0.0325298	0	0.158163
																								0	-1.62787	0	1.78495	0	0.139349
																								0	-1.92105	0	3.28671	0	0.298052
																								0	-0.646272	0	0.963422	0	-1.05076
																								0	-1.25016	0	1.17966	0	-0.316355
																								0	-1.39103	0	1.5809	0	-0.272471
																								0	0.0217368	0	-0.444701	0	0.193622
																								0	-0.533537	0	3.84069	0	-0.241659
																								0	-0.473184	0	3.48152	0	0.239028
																								0	-0.0234381	0	3.66925	0	-2.81847
																								0	-1.46517	0	0.0872425	0	0.447161
																								0	-2.01504	0	-0.417117	0	0.945278
																								0	-2.63015	0	-1.07213	0	-0.680512
																								0	-3.02106	0	1.35622	0	2.86094
																								0	-2.11314	0	3.71782	0	0.467814
																								0	-1.67653	0	1.0607	0	2.5018
																								0	-1.22638	0	3.12232	0	-0.74579
																								0	-1.68425	0	4.13948	0	0.252238
																								0	-1.06706	0	-0.0911559	0	0.935748
																								0	-1.68554	0	4.06089	0	0.13095
																								0	-1.07918	0	0.406472	0	-0.998278
																								0	-1.66828	0	5.05525	0	0.0707643
																								0	-1.54449	0	1.89196	0	1.03058
																								0	-3.01209	0	1.99506	0	1.63983
																								0	-3.08606	0	-0.203188	0	0.83298
																								0	-0.782867	0	4.02814	0	-1.85023
																								0	-2.84373	0	3.60194	0	0.541936
																								0	-2.02849	0	1.10699	0	1.46839
																								0	-0.948075	0	2.23981	0	0.846952
																								0	-1.15592	0	0.768147	0	1.01787
																								0	-2.47586	0	1.171	0	2.57144
																								0	-1.08974	0	2.70316	0	-0.487923
																								0	-1.84997	0	1.68986	0	1.80844
																								0	-0.778744	0	1.06546	0	0.846047
																								0	-0.577175	0	2.21495	0	-0.393957
																								0	-0.833334	0	1.04672	0	0.210065
																								0	-2.68977	0	1.71924	0	0.831098
																								0	-0.167383	0	2.86807	0	-0.973499
																								0	-0.698028	0	0.346991	0	0.392813
																								0	-2.46465	0	3.89887	0	0.213559
																								0	-1.01315	0	1.36921	0	0.102384
																								0	-1.27205	0	2.58758	0	-0.110111
																								0	-1.31631	0	-0.261508	0	0.973453
																								0	-1.71368	0	1.73497	0	0.440864
																								0	-1.60177	0	1.01608	0	2.40353
																								0	-3.00978	0	0.795234	0	1.55937
																								0	-1.46193	0	0.416842	0	0.554291
																								0	-1.8372	0	0.460149	0	2.52715
																								0	-1.89717	0	2.4187	0	0.962243
																								0	-0.467058	0	2.90895	0	-2.78332
																								0	-1.94541	0	2.71227	0	0.559004
																								0	-1.91393	0	1.43959	0	1.19237
																								0	-1.31567	0	1.56499	0	0.082884
																								0	-2.16417	0	3.09969	0	3.43206
																								0	-0.509461	0	1.42511	0	1.49524
																								0	-2.40674	0	2.473	0	0.218415
																								0	-2.57508	0	2.25952	0	-0.293058
																								0	-1.86899	0	0.436833	0	-1.6452
																								0	-0.701464	0	1.44314	0	-0.806129
																								0	-1.79854	0	2.79609	0	0.710846
																								0	-2.08823	0	2.1059	0	2.14945
																								0	-0.919902	0	0.609221	0	-0.735557
																								0	-2.90966	0	1.27918	0	2.55789
																								0	-0.799555	0	1.44458	0	0.334196
																								0	-1.6334	0	3.83004	0	-0.177745
																								0	-1.13847	0	4.31354	0	-2.31179
																								0	-1.33997	0	1.8232	0	0.854271
																								0	-1.04041	0	1.45625	0	1.90393
																								0	-0.529101	0	1.4352	0	0.916998
																								0	-1.88157	0	0.553224	0	2.28217
																								0	0.292709	0	0.217204	0	0.233681
																								0	-1.98209	0	2.93531	0	2.84754
																								0	-1.91498	0	3.5423	0	2.69302
																								0	-0.634748	0	0.364159	0	0.311178
																								0	-1.08485	0	3.38573	0	0.785121
																								0	-1.37938	0	3.77101	0	-1.66816
																								0	-0.274961	0	2.64152	0	0.347513
																								0	-0.670113	0	3.4302	0	-1.14924
																								0	-1.11584	0	3.22811	0	1.14862
																								0	-1.1978	0	2.4899	0	0.9695
																								0	-3.26446	0	1.11218	0	2.64838
																								0	-1.30395	0	3.81795	0	0.50115
																								0	-1.91115	0	1.92454	0	0.731315
																								0	-2.47758	0	1.54866	0	2.78493
																								0	-0.695372	0	-0.50925	0	0.719821
																								0	-1.5269	0	-1.25083	0	1.27012
																								0	-2.88075	0	2.87902	0	0.802132
																								0	-0.927983	0	1.94122	0	0.152857
																								0	-1.50711	0	2.22006	0	-0.529525
																								0	-2.61636	0	0.950125	0	0.64309
																								0	-1.45591	0	1.95791	0	1.46591
																								0	-1.13712	0	2.89597	0	-1.3008
																								0	-1.70641	0	-0.447782	0	0.870793
																								0	0.10088	0	1.41789	0	-0.202805
																								0	-1.48671	0	0.628897	0	1.01193
																								0	-1.57016	0	3.16906	0	0.214292
																								0	-2.38193	0	0.553431	0	1.39942
																								0	-0.66884	0	2.4031	0	-0.703061
																								0	-2.0719	0	2.7948	0	1.36546
																								0	-2.60732	0	0.766747	0	2.99015
																								0	-2.4238	0	1.79332	0	2.35906
																								0	-0.589275	0	0.241498	0	-0.567065
																								0	-0.352105	0	1.11777	0	-0.476061
																								0	-1.67292	0	1.42288	0	0.40956
																								0	-2.11612	0	-0.959176	0	0.37476
																								0	-1.42946	0	2.80298	0	-0.782527
																								0	-1.07703	0	2.55186	0	0.536756
																								0	-0.435976	0	-0.390887	0	0.272567
																								0	-1.1638	0	0.730275	0	0.78266
																								0	-0.418345	0	2.2432	0	-3.01785
																								0	-2.40852	0	0.386094	0	1.13072
																								0	-0.215437	0	2.11005	0	-1.28037
																								0	-0.939304	0	0.776068	0	0.841636
																								0	-0.93867	0	1.87323	0	-1.72008
																								0	-2.12419	0	0.381995	0	0.191619
																								0	-2.00153	0	2.55868	0	0.33954
																								0	-0.161646	0	1.59549	0	-1.40156
																								0	-1.4605	0	1.78776	0	0.752794
																								0	-1.84292	0	1.45025	0	2.08131
																								0	-0.436812	0	1.31484	0	-0.663773
																								0	-0.474284	0	1.63923	0	-1.18359
																								0	-1.43896	0	3.58205	0	-2.02748
																								0	-0.80455	0	1.75253	0	-0.869604
																								0	-1.38832	0	-0.322195	0	-0.791133
																								0	0.323321	0	3.50513	0	-1.23696
																								0	-1.68154	0	-1.82915	0	-1.15261
																								0	-1.0252	0	1.01333	0	1.61966
																								0	-0.922783	0	0.672405	0	0.795424
																								0	0.00804905	0	1.14494	0	-0.906158
																								0	-0.511655	0	1.44675	0	-0.312487
																								0	-1.14514	0	0.477036	0	1.5181
																								0	-1.66332	0	3.19024	0	0.0615637
																								0	-1.0525	0	-3.27901	0	2.62959
																								0	1.33845	0	-1.80469	0	-2.65423
																								0	-1.89386	0	1.64318	0	0.616464
																								0	-2.54249	0	1.60491	0	1.75805
																								0	0.0451015	0	1.88007	0	-1.19963
																								0	-3.04754	0	1.69246	0	3.51082
																								0	-1.11488	0	5.16554	0	-0.662753
																								0	-2.90065	0	3.33974	0	2.87998
																								0	-1.54772	0	1.26266	0	1.21992
																								0	1.57389	0	0.787649	0	-3.81161
																								0	-0.382998	0	2.62958	0	0.177166
																								0	-1.51565	0	2.37782	0	0.79649
																								0	-0.97512	0	1.38957	0	2.49693
																								0	-2.0205	0	3.13534	0	0.767625
																								0	-1.446	0	2.77492	0	0.0792501
																								0	-0.690811	0	1.95785	0	-0.431464
																								0	-2.17751	0	1.91994	0	0.639667
																								0	-0.358537	0	2.07688	0	-0.324369
																								0	-0.310268	0	0.12398	0	-1.51913
																								0	-1.58145	0	-0.782829	0	0.223753
																								0	-0.126861	0	1.99674	0	-1.0504
																								0	-1.12118	0	-1.1662	0	-0.259798
																								0	-0.89426	0	2.96092	0	-1.36276
																								0	-0.70757	0	0.891334	0	-1.19389
																								0	0.124768	0	2.75824	0	-1.65903
																								0	-1.61726	0	0.621848	0	-0.0625686
																								0	-0.448184	0	1.50583	0	-0.00187895
																								0	-1.51018	0	1.77623	0	0.0510508
																								0	0.897317	0	1.79759	0	0.493644
																								0	-1.53423	0	1.06734	0	2.73642
																								0	-2.38095	0	0.397953	0	1.64838
																								0	-2.17482	0	1.65851	0	2.35771
																								0	-1.93044	0	2.16192	0	-0.559439
																								0	-1.48936	0	-1.12944	0	0.672939
																								0	-0.633835	0	2.14366	0	-0.50429
																								0	0.45267	0	2.03926	0	-0.554674
																								0	-0.208389	0	2.34883	0	-0.365215
																								0	-0.0828203	0	1.07517	0	0.193333
																								0	-1.2245	0	2.36793	0	0.63336
																								0	-1.21362	0	1.44184	0	-0.327175
																								0	0.541431	0	-0.0644755	0	-0.0390694
																								0	-1.49347	0	-1.1884	0	2.62479
																								0	-1.35733	0	3.52145	0	-0.648063
																								0	-1.06446	0	-0.938836	0	0.706619
																								0	-1.29881	0	1.67097	0	0.628283
																								0	-1.5799	0	3.04332	0	-0.0947504
																								0	-0.762713	0	1.11095	0	-0.673102
																								0	-1.04089	0	1.35542	0	-0.000293786
																								0	-1.1187	0	1.9443	0	0.315037
																								0	-0.602468	0	2.1808	0	-0.379287
																								0	-1.60566	0	1.1548	0	0.0701547
																								0	0.787791	0	0.296437	0	-1.2412
																								0	0.263858	0	2.08052	0	-1.0725
																								0	-0.71472	0	0.66317	0	0.659123
																								0	-0.840674	0	2.65846	0	-0.423492
																								0	-1.29554	0	3.64712	0	0.455243
																								0	0.000903952	0	1.56763	0	-0.660685
																								0	-0.609478	0	2.40543	0	-0.144529
																								0	-1.30311	0	3.41172	0	1.04518
																								0	-1.49363	0	1.4948	0	-0.31017
																								0	-1.94377	0	0.353766	0	-0.823757
																								0	-1.4863	0	2.00139	0	0.9158
																								0	-0.328003	0	-0.889493	0	-0.554908
																								0	-1.7381	0	1.23777	0	0.719711
																								0	-1.69071	0	4.10723	0	0.993151
																								0	-0.958733	0	-0.433173	0	1.16452
																								0	-1.32599	0	1.66326	0	1.39977
																								0	-0.87295	0	4.25686	0	-1.0795
																								0	-0.242356	0	4.92225	0	-1.33023
																								0	-0.453999	0	1.11305	0	1.49321
																								0	-1.69847	0	1.93033	0	0.440554
																								0	-1.83633	0	3.88656	0	1.45233
																								0	-1.08458	0	0.77262	0	0.0249909
																								0	-0.990395	0	3.25738	0	-0.975279
																								0	-0.300026	0	2.59466	0	-0.635462
																								0	-1.09689	0	4.49909	0	-0.501445
																								0	-1.4391	0	0.97433	0	1.04995
																								0	-1.74684	0	1.58828	0	1.13121
																								0	-0.53391	0	-0.209591	0	-0.979056
																								0	0.0447751	0	0.999619	0	-0.1688
																								0	-0.235458	0	3.09797	0	-0.291478
																								0	-0.314336	0	1.70889	0	-2.37357
																								0	-1.4324	0	0.205564	0	1.76815
																								0	-0.589302	0	1.50289	0	-0.696376
																								0	-0.130691	0	0.0349896	0	0.796268
																								0	-0.155346	0	1.3158	0	-2.02429
																								0	-1.05787	0	0.512387	0	0.581159
																								0	-0.988504	0	1.37424	0	0.470188
																								0	-0.530654	0	3.43774	0	-1.00391
																								0	-1.63091	0	1.97481	0	-0.125234
																								0	-2.7156	0	-0.843518	0	1.45703
																								0	-0.772889	0	2.85103	0	-0.102797
																								0	-0.493937	0	1.01935	0	0.100551
																								0	-1.37009	0	-0.179694	0	1.11977
																								0	-0.786122	0	1.62319	0	-0.0240883
																								0	-1.80033	0	0.932715	0	1.61221
																								0	-0.842669	0	-0.780368	0	-1.08104
																								0	-0.612581	0	-0.728069	0	1.28376
																								0	-1.65435	0	-0.0400748	0	1.74227
																								0	-1.70239	0	3.45053	0	0.672906
																								0	0.623414	0	2.56468	0	-3.75886
																								0	-2.22951	0	1.30654	0	2.51801
																								0	-1.59253	0	1.49509	0	-0.876659
																								0	-0.862165	0	0.338054	0	0.397291
																								0	-0.503731	0	0.135837	0	-0.719123
																								0	-2.09545	0	3.94157	0	1.35988
																								0	-0.180289	0	2.55896	0	-0.729461
																								0	-0.9156	0	2.73245	0	2.25747
																								0	-1.28082	0	2.7655	0	0.169391
																								0	-0.0239388	0	0.668195	0	-0.492859
																								0	-1.67076	0	0.696036	0	2.10936
																								0	-0.36452	0	1.92847	0	-1.60661
																								0	-0.164404	0	-0.00149684	0	1.69048
																								0	-1.61276	0	1.13434	0	1.17025
																								0	-1.8775	0	5.1632	0	2.06217
																								0	-2.47097	0	-0.941857	0	0.855968
																								0	-1.34763	0	2.26818	0	-0.465422
																								0	0.0484479	0	0.763363	0	0.190316
																								0	-0.958011	0	2.23086	0	-1.62978
																								0	-0.551769	0	-0.571843	0	-0.993712
																								0	-0.108001	0	0.288242	0	0.466666
																								0	-0.874151	0	-0.4238	0	0.854
																								0	0.149721	0	3.69099	0	0.0649267
																								0	-0.396904	0	3.84145	0	-0.803235
																								0	0.401192	0	2.9805	0	-3.36173
																								0	-2.46172	0	5.49253	0	-0.341
																								0	-0.526994	0	1.53479	0	0.92957
																								0	-1.42091	0	1.35749	0	0.660006
																								0	-1.03194	0	1.98333	0	-1.01036
																								0	-3.83979	0	-1.06229	0	1.17808
																								0	-1.26651	0	2.65212	0	-2.6194
																								0	-1.0222	0	0.649436	0	-0.0023698
																								0	-2.9409	0	0.386161	0	2.15542
																								0	-0.367547	0	-0.140641	0	0.116087
																								0	-0.686925	0	3.46682	0	-2.04965
																								0	-0.151909	0	1.61305	0	-0.205352
																								0	-0.28422	0	2.22449	0	-1.18861
																								0	-1.77695	0	3.40267	0	0.438008
																								0	0.0781644	0	3.69183	0	-2.61818
																								0	-0.431935	0	0.232454	0	-1.37109
																								0	-1.65363	0	2.28744	0	1.70762
																								0	-1.93929	0	1.03223	0	0.452999
																								0	-0.0469355	0	2.3072	0	0.170767
																								0	0.593996	0	0.0733296	0	-1.48191
																								0	-1.84005	0	4.25941	0	2.38982
																								0	-2.10976	0	-0.643852	0	1.7916
																								0	-3.63916	0	0.807894	0	1.38866
																								0	0.419176	0	1.96628	0	-1.14694
																								0	-1.37239	0	0.287807	0	0.578718
																								0	-2.20244	0	-0.457894	0	2.67205

## Sheet: Figure 5
figure 5d
Label	X	Y
dlPFC	59.5539	26.0683
vlPFC	40.2024	35.0046
dmPFC	57.9706	39.7116
vmPFC	61.6591	36.9377
OFC	79.0853	20.9147
ACC	40	48.5446
Visual	36.507	31.6022
Somatomotor	5.7825	67.1129
dAttention	13.9127	31.9145
vAttention	9.99476	39.979
Limbic	42.0951	49.8213
Frontoparietal	53.3635	24.9213
Default	53.423	39.1909

## Sheet: Figure 6
The data are presented in Table S3, S4, and S5.

## Sheet: Figure 7
Figure 7a
ROC plot-HC						ROC plot-CU						Violin plot		Permutation test
NNES		NERS-A		NERS-R		NNES		NERS-A		NERS-R
True label	Pridiction	True label	Pridiction	True label	Pridiction	True label	Pridiction	True label	Pridiction	True label	Pridiction	HC	CU	NNES	NERS-A	NERS-R
1	-2.52822	1	3.38715	1	3.30932	1	-0.597183	1	3.07089	1	3.04285	1.30619	1.77756	0.479167	0.416667	0.520833
1	-1.12888	1	0.184682	1	0.664117	1	-1.00178	1	2.59449	1	0.092284	-1.42592	0.77522	0.541667	0.479167	0.354167
1	-0.589273	1	1.24855	1	2.75581	1	-0.629147	1	1.0635	1	1.79859	1.80601	1.51893	0.541667	0.354167	0.395833
1	0.8463	1	-0.196143	1	0.0238699	1	-0.433164	1	-0.0231914	1	0.184808	-0.199589	-1.29451	0.520833	0.3125	0.479167
1	0.454421	1	4.53452	1	-0.12299	1	-0.148622	1	2.07409	1	0.755071	-0.684944	1.06909	0.541667	0.3125	0.541667
1	-0.314005	1	1.81792	1	1.69184	1	-0.150129	1	1.15773	1	1.27105	1.39901	1.08487	0.541667	0.375	0.520833
1	-0.288792	1	-0.785849	1	3.00903	1	-0.90681	1	2.60811	1	3.45621	1.46393	1.32184	0.479167	0.416667	0.520833
1	-1.32144	1	-1.2505	1	2.66874	1	0.348946	1	-0.956147	1	0.449343	2.31986	1.34175	0.416667	0.5625	0.520833
1	-0.816244	1	1.89775	1	1.41827	1	-0.838722	1	2.35349	1	0.176631	0.548608	-2.01771	0.541667	0.395833	0.375
1	-1.5183	1	2.22487	1	1.08586	1	-0.838722	1	2.35349	1	0.176631	-1.47829	-2.01771	0.5625	0.520833	0.5
1	-1.71173	1	1.50645	1	2.76236	1	-1.07728	1	1.22191	1	3.11827	0.408821	1.21644	0.541667	0.395833	0.520833
1	-0.761486	1	1.7024	1	2.19912	1	-0.931738	1	3.14582	1	0.173215	0.481627	-1.03455	0.541667	0.395833	0.479167
1	-0.0563717	1	0.0999425	1	3.34785	1	0.28429	1	3.52659	1	-1.7231	3.24833	-0.596678	0.645833	0.520833	0.416667
1	-0.485867	1	2.84614	1	2.11683	1	0.130254	1	2.04909	1	3.7103	0.698714	1.88952	0.4375	0.5	0.479167
1	0.973466	1	3.21053	1	0.00391091	1	-1.1295	1	0.863698	1	0.821108	1.16439	-0.14067	0.666667	0.333333	0.4375
1	-0.569749	1	0.694641	1	3.17009	1	-0.441354	1	1.17825	1	2.02408	0.615659	1.39687	0.479167	0.4375	0.520833
1	-0.307952	1	2.80155	1	0.283651	1	0.477148	1	2.37039	1	-0.366721	-0.00578997	-1.0356	0.416667	0.395833	0.541667
1	-0.318283	1	-1.88714	1	0.908238	1	0.0227278	1	1.98401	1	1.09108	0.816205	-0.331132	0.4375	0.395833	0.520833
1	1.06669	1	1.4379	1	0.950088	1	-0.701496	1	1.70728	1	1.42067	1.63304	0.258835	0.4375	0.479167	0.5
1	0.073308	1	1.24445	1	2.66774	1	-1.8904	1	1.10693	1	1.08121	0.738038	-0.141089	0.479167	0.416667	0.479167
1	1.42483	1	2.96564	1	-1.4826	1	-0.754028	1	2.84613	1	1.61982	0.846282	-0.133268	0.604167	0.354167	0.520833
1	-1.06928	1	1.46284	1	3.51166	1	-1.12695	1	0.456581	1	1.2949	0.418158	-0.925919	0.479167	0.395833	0.5625
1	0.189163	1	2.77492	1	1.73055	1	-0.00562334	1	0.801411	1	0.0279214	0.674577	-0.477616	0.458333	0.395833	0.583333
1	-0.344661	1	-1.43491	1	1.39147	1	-0.235762	1	2.65581	1	2.5087	0.0714952	1.30931	0.520833	0.458333	0.479167
1	-0.879221	1	3.59273	1	3.41848	1	0.311362	1	-0.320414	1	0.917698	1.26094	0.258239	0.541667	0.354167	0.541667
1	0.236168	1	1.33171	1	-0.395218	1	-2.0508	1	1.55139	1	3.49218	0.9394	-0.833512	0.520833	0.395833	0.4375
1	0.0885165	1	3.03727	1	2.09837	1	-0.655353	1	0.0380009	1	1.93252	0.360618	0.135884	0.520833	0.354167	0.541667
1	0.139416	1	2.78025	1	1.36859	1	-0.439531	1	3.56718	1	2.65295	0.671462	0.311496	0.541667	0.375	0.583333
1	-0.396599	1	1.80357	1	2.5156	1	-0.831367	1	-1.54676	1	1.34573	1.49284	0.169	0.645833	0.395833	0.5625
1	-1.32834	1	2.00305	1	1.26504	1	-0.0699628	1	2.91587	1	-0.271517	-0.689496	-0.130378	0.520833	0.458333	0.520833
1	-1.01696	1	2.56485	1	2.67766	1	-1.30955	1	0.869559	1	2.1866	0.775469	-0.441331	0.479167	0.4375	0.4375
1	0.126724	1	-1.72975	1	1.4079	1	0.396586	1	0.161934	1	-0.271279	2.66028	-0.0687391	0.541667	0.375	0.520833
1	0.326722	1	0.456924	1	0.617256	1	0.8312	1	0.620442	1	-0.607187	-0.294415	-0.496637	0.458333	0.416667	0.520833
1	0.0424179	1	2.44642	1	-0.0206443	1	-1.74356	1	0.689278	1	2.48778	-0.10976	-0.141813	0.458333	0.416667	0.5625
1	-1.02914	1	-1.17229	1	2.62967	1	-1.1256	1	2.43566	1	1.11799	-0.0957462	-1.30678	0.520833	0.4375	0.5
1	-0.958839	1	0.0532954	1	1.41706	1	-0.298661	1	0.00870701	1	2.68622	2.20567	1.84816	0.5625	0.354167	0.520833
1	-0.385595	1	0.558302	1	1.70895	1	-2.22335	1	1.65715	1	4.1786	0.402026	0.405459	0.645833	0.479167	0.5
1	-0.129044	1	2.54743	1	1.49155	1	0.778746	1	0.803619	1	0.0609476	-0.181691	0.978152	0.520833	0.3125	0.541667
1	0.423389	1	1.45812	1	0.301106	1	-1.39987	1	-0.291858	1	5.23232	0.0863252	0.915141	0.4375	0.4375	0.458333
1	-1.86763	1	2.32232	1	3.13122	1	-0.701576	1	2.46646	1	1.60032	0.37015	1.21724	0.541667	0.520833	0.416667
1	0.628087	1	1.98934	1	0.266191	1	1.34983	1	2.78978	1	-1.43113	1.30079	2.20187	0.479167	0.4375	0.479167
1	-0.780739	1	1.94462	1	1.39452	1	-0.707745	1	-0.440347	1	1.78129	-0.167607	0.0219657	0.583333	0.25	0.458333
1	-0.787056	1	-0.272508	1	2.4496	1	-0.840425	1	1.27082	1	1.04537	0.322311	0.0782467	0.625	0.375	0.395833
1	0.0778579	1	-0.877048	1	0.75685	1	-1.79884	1	2.7125	1	3.77451	-0.290513	0.767991	0.520833	0.479167	0.458333
1	-0.427175	1	-0.273053	1	1.81017	1	0.140505	1	1.16189	1	0.69914	-0.719388	1.01531	0.541667	0.416667	0.520833
1	-0.637175	1	0.873406	1	2.41072	1	-0.986348	1	2.96672	1	1.30849	0.220065	0.293268	0.5625	0.333333	0.5625
1	-0.8956	1	2.87057	1	1.48702	1	0.550233	1	2.46803	1	-2.70185	-0.458697	-1.67739	0.5625	0.354167	0.520833
1	-2.61978	1	0.887672	1	2.74235	1	-1.35194	1	2.32737	1	0.917024	-1.48737	0.0730714	0.5	0.5625	0.479167
0	-3.84264	0	4.01071	0	2.00313	1	-0.948306	1	-2.69743	1	1.44738		0.51873	0.5	0.4375	0.5
0	-1.31257	0	-0.0610586	0	2.09004	0	-1.43487	0	2.4475	0	1.26529			0.583333	0.416667	0.458333
0	0.222824	0	0.209302	0	0.949795	0	-2.18028	0	2.62452	0	-0.682936			0.666667	0.333333	0.479167
0	-0.218155	0	0.0158474	0	0.223459	0	-2.31304	0	2.53169	0	0.279657			0.520833	0.395833	0.375
0	-0.0686062	0	2.87726	0	0.561954	0	-0.513318	0	-0.379701	0	1.47932			0.458333	0.416667	0.520833
0	-1.62746	0	2.83095	0	0.292829	0	-0.950366	0	3.64651	0	-0.314022			0.416667	0.375	0.5
0	-1.89671	0	-0.243283	0	1.5451	0	-1.05537	0	1.76416	0	0.186174			0.541667	0.354167	0.479167
0	-1.81719	0	1.52108	0	0.348885	0	-1.21433	0	3.53538	0	2.13436			0.541667	0.4375	0.458333
0	-2.22785	0	2.0091	0	0.86966	0	-0.555268	0	-0.116997	0	-0.892406			0.5	0.333333	0.541667
0	-1.65206	0	2.00736	0	2.56415	0	0.0600951	0	-0.734032	0	2.19434			0.645833	0.375	0.5
0	-2.61076	0	1.9799	0	2.35354	0	0.0600951	0	-0.734032	0	2.19434			0.5	0.375	0.645833
0	-1.73229	0	3.32541	0	1.71749	0	-1.76626	0	2.42165	0	1.90183			0.541667	0.520833	0.541667
0	-1.96183	0	2.18899	0	0.0995185	0	-1.07863	0	2.88672	0	1.20776			0.5625	0.375	0.520833
0	-1.36741	0	3.29459	0	1.41812	0	-1.84064	0	0.148981	0	-1.12642			0.416667	0.375	0.458333
0	0.698633	0	3.48368	0	-1.16048	0	-0.858636	0	0.928618	0	1.82078			0.625	0.3125	0.4375
0	-1.48962	0	0.547234	0	2.55443	0	-0.155455	0	0.932252	0	0.961778			0.479167	0.479167	0.583333
0	-0.92496	0	2.61803	0	0.289441	0	-1.15087	0	2.02443	0	0.627208			0.5	0.4375	0.5
0	-0.767503	0	-4.75124	0	0.0920325	0	-0.655276	0	0.758471	0	0.668877			0.4375	0.395833	0.583333
0	-0.0486129	0	2.30027	0	-0.682952	0	-1.2169	0	1.27385	0	1.42221			0.520833	0.520833	0.541667
0	-2.42095	0	2.48876	0	1.9297	0	-0.794953	0	0.144217	0	1.16184			0.520833	0.479167	0.416667
0	-0.632584	0	3.27206	0	-2.32888	0	-2.31883	0	0.755529	0	1.2223			0.5	0.291667	0.5
0	-1.42943	0	1.46555	0	3.09351	0	-2.15088	0	1.39375	0	1.75309			0.375	0.458333	0.625
0	-0.00580332	0	2.76531	0	1.05597	0	-1.3683	0	1.22557	0	2.22082			0.520833	0.479167	0.458333
0	-1.37317	0	-1.48495	0	1.31998	0	-0.0920581	0	-0.187922	0	0.505537			0.5625	0.395833	0.583333
0	-2.31699	0	3.63525	0	2.15754	0	-2.01834	0	2.91501	0	1.19938			0.479167	0.3125	0.458333
0	-0.659428	0	1.46865	0	-1.33462	0	0.188629	0	-0.461706	0	0.659459			0.5	0.291667	0.479167
0	-0.594761	0	3.63957	0	1.73775	0	-2.08248	0	0.866549	0	4.32569			0.604167	0.375	0.5
0	-0.374115	0	2.62491	0	0.697125	0	-1.42979	0	-0.499956	0	1.79664			0.479167	0.375	0.479167
0	-1.53521	0	2.46791	0	1.02276	0	-1.49559	0	3.19352	0	2.34145			0.583333	0.4375	0.5
0	-1.62748	0	0.608129	0	1.95453	0	-1.80082	0	-0.867655	0	1.17673			0.604167	0.479167	0.5
0	-1.26723	0	2.96715	0	1.90219	0	-1.56917	0	2.70576	0	-0.141138			0.416667	0.375	0.4375
0	-1.20153	0	-1.62114	0	-1.25238	0	-1.55888	0	1.77726	0	2.62793			0.541667	0.375	0.416667
0	-0.786524	0	0.330901	0	0.911671	0	-0.409665	0	1.44758	0	-0.20254			0.458333	0.458333	0.479167
0	-1.25691	0	2.21678	0	0.0891158	0	-0.344257	0	-0.896185	0	-0.11055			0.583333	0.416667	0.479167
0	-2.98887	0	-1.65362	0	2.72542	0	-3.74016	0	0.772178	0	2.6296			0.541667	0.354167	0.479167
0	-1.24928	0	0.988893	0	-0.788611	0	-2.52363	0	3.01236	0	2.42476			0.458333	0.354167	0.541667
0	-1.47557	0	0.867246	0	1.30693	0	-0.344259	0	0.782769	0	0.838055			0.416667	0.458333	0.458333
0	-1.69078	0	3.40931	0	1.67324	0	-3.06779	0	3.84457	0	3.77314			0.5	0.479167	0.4375
0	0.114792	0	0.135983	0	0.21478	0	-0.752192	0	-0.24239	0	-0.917204			0.625	0.4375	0.375
0	-2.11802	0	1.77108	0	2.76107	0	-1.95273	0	0.616895	0	4.31718			0.5	0.375	0.625
0	-1.71379	0	-0.0187411	0	-1.0346	0	-1.83917	0	4.16108	0	0.383078			0.5625	0.3125	0.458333
0	-2.09131	0	2.43823	0	1.56213	0	-0.594933	0	2.11572	0	-3.633			0.5	0.4375	0.4375
0	-1.4993	0	-0.190479	0	2.12728	0	-1.66787	0	1.58556	0	1.75933			0.604167	0.395833	0.479167
0	-0.5273	0	0.570885	0	1.04736	0	-1.03522	0	0.416502	0	0.967122			0.583333	0.4375	0.5
0	-0.399732	0	-0.568962	0	2.52955	0	-2.40814	0	2.39178	0	3.00652			0.541667	0.541667	0.395833
0	-2.45216	0	0.920506	0	2.19065	0	-0.887286	0	-0.194523	0	-0.316166			0.5625	0.4375	0.520833
0	-0.780299	0	2.294	0	1.94572	0	-2.00431	0	3.48444	0	1.01522			0.520833	0.395833	0.291667
0	-4.53904	0	-0.537994	0	4.22973	0	0.0167846	0	2.30974	0	-1.02446			0.479167	0.479167	0.541667
						0	-3.07842	0	0.209434	0	0.843952			0.5625	0.416667	0.395833
						0	-1.17665	0	-2.82593	0	0.92865			0.541667	0.354167	0.5
														0.5	0.375	0.479167
														0.625	0.458333	0.520833
														0.541667	0.354167	0.5
														0.645833	0.291667	0.458333
														0.583333	0.291667	0.520833
														0.5625	0.458333	0.541667
														0.604167	0.395833	0.479167
														0.5625	0.4375	0.479167
														0.479167	0.479167	0.479167
														0.5625	0.416667	0.5
														0.520833	0.416667	0.520833
														0.5625	0.3125	0.5
														0.5625	0.333333	0.4375
														0.604167	0.458333	0.5
														0.541667	0.520833	0.4375
														0.604167	0.4375	0.4375
														0.583333	0.458333	0.5
														0.520833	0.395833	0.520833
														0.583333	0.5	0.4375
														0.458333	0.416667	0.541667
														0.520833	0.479167	0.395833
														0.5	0.5	0.458333
														0.5625	0.416667	0.479167
														0.604167	0.375	0.5
														0.625	0.416667	0.520833
														0.625	0.416667	0.4375
														0.416667	0.395833	0.520833
														0.583333	0.416667	0.5625
														0.541667	0.375	0.541667
														0.583333	0.479167	0.458333
														0.583333	0.458333	0.416667
														0.5	0.395833	0.416667
														0.458333	0.333333	0.5625
														0.583333	0.4375	0.4375
														0.520833	0.458333	0.479167
														0.458333	0.375	0.5625
														0.375	0.375	0.541667
														0.5625	0.395833	0.458333
														0.520833	0.354167	0.416667
														0.479167	0.458333	0.416667
														0.604167	0.4375	0.583333
														0.5	0.354167	0.541667
														0.520833	0.416667	0.583333
														0.395833	0.4375	0.541667
														0.479167	0.458333	0.5
														0.541667	0.354167	0.458333
														0.479167	0.375	0.604167
														0.479167	0.416667	0.458333
														0.541667	0.375	0.479167
														0.541667	0.333333	0.520833
														0.5625	0.395833	0.479167
														0.583333	0.354167	0.541667
														0.5	0.458333	0.395833
														0.583333	0.395833	0.4375
														0.541667	0.416667	0.4375
														0.5625	0.395833	0.5
														0.5625	0.4375	0.395833
														0.458333	0.479167	0.458333
														0.604167	0.416667	0.416667
														0.5	0.5	0.416667
														0.541667	0.375	0.479167
														0.583333	0.5	0.5
														0.583333	0.5	0.5
														0.625	0.375	0.416667
														0.604167	0.458333	0.416667
														0.520833	0.458333	0.458333
														0.520833	0.4375	0.541667
														0.416667	0.395833	0.583333
														0.5625	0.583333	0.604167
														0.541667	0.395833	0.5625
														0.5625	0.4375	0.479167
														0.583333	0.333333	0.541667
														0.645833	0.416667	0.5
														0.583333	0.416667	0.416667
														0.604167	0.3125	0.520833
														0.5	0.375	0.520833
														0.479167	0.4375	0.458333
														0.520833	0.458333	0.416667
														0.479167	0.3125	0.458333
														0.520833	0.416667	0.541667
														0.520833	0.395833	0.458333
														0.625	0.5	0.5
														0.625	0.395833	0.458333
														0.541667	0.375	0.458333
														0.5	0.395833	0.479167
														0.604167	0.416667	0.416667
														0.604167	0.354167	0.520833
														0.520833	0.354167	0.625
														0.5625	0.395833	0.4375
														0.520833	0.395833	0.416667
														0.520833	0.270833	0.5
														0.645833	0.333333	0.5
														0.583333	0.375	0.4375
														0.458333	0.416667	0.520833
														0.458333	0.416667	0.4375
														0.645833	0.479167	0.479167
														0.479167	0.354167	0.5
														0.583333	0.354167	0.520833
														0.604167	0.4375	0.520833
														0.479167	0.395833	0.479167
														0.479167	0.458333	0.395833
														0.479167	0.4375	0.479167
														0.5625	0.395833	0.541667
														0.541667	0.5	0.354167
														0.5625	0.458333	0.416667
														0.5	0.4375	0.541667
														0.541667	0.416667	0.520833
														0.5625	0.458333	0.458333
														0.479167	0.375	0.520833
														0.5	0.4375	0.5
														0.458333	0.520833	0.479167
														0.541667	0.416667	0.458333
														0.479167	0.5	0.4375
														0.458333	0.333333	0.5625
														0.541667	0.354167	0.520833
														0.5	0.416667	0.416667
														0.5625	0.479167	0.541667
														0.4375	0.416667	0.479167
														0.583333	0.4375	0.5625
														0.541667	0.375	0.5625
														0.520833	0.458333	0.416667
														0.541667	0.5	0.479167
														0.645833	0.375	0.5
														0.520833	0.375	0.5625
														0.5625	0.520833	0.520833
														0.625	0.458333	0.4375
														0.604167	0.4375	0.479167
														0.5625	0.416667	0.520833
														0.625	0.395833	0.416667
														0.479167	0.458333	0.458333
														0.541667	0.333333	0.541667
														0.541667	0.5	0.5625
														0.5625	0.354167	0.479167
														0.520833	0.416667	0.520833
														0.541667	0.4375	0.4375
														0.5625	0.5	0.479167
														0.583333	0.479167	0.583333
														0.479167	0.354167	0.5
														0.479167	0.458333	0.4375
														0.5625	0.3125	0.5
														0.583333	0.333333	0.5
														0.416667	0.479167	0.520833
														0.5	0.458333	0.5
														0.6875	0.25	0.520833
														0.625	0.375	0.5
														0.5	0.395833	0.5625
														0.5	0.458333	0.541667
														0.5	0.3125	0.541667
														0.625	0.4375	0.541667
														0.5625	0.541667	0.479167
														0.479167	0.375	0.5
														0.520833	0.416667	0.479167
														0.583333	0.375	0.479167
														0.583333	0.416667	0.520833
														0.479167	0.333333	0.5625
														0.5625	0.458333	0.583333
														0.541667	0.395833	0.479167
														0.520833	0.416667	0.520833
														0.625	0.354167	0.583333
														0.520833	0.333333	0.541667
														0.479167	0.4375	0.520833
														0.583333	0.479167	0.520833
														0.520833	0.395833	0.479167
														0.458333	0.416667	0.458333
														0.583333	0.354167	0.5625
														0.666667	0.5	0.416667
														0.541667	0.416667	0.604167
														0.5	0.520833	0.416667
														0.5	0.354167	0.5625
														0.5625	0.458333	0.5625
														0.520833	0.375	0.5
														0.604167	0.395833	0.479167
														0.520833	0.395833	0.458333
														0.520833	0.4375	0.520833
														0.541667	0.4375	0.5625
														0.645833	0.395833	0.541667
														0.604167	0.4375	0.5
														0.583333	0.354167	0.479167
														0.520833	0.458333	0.541667
														0.5625	0.458333	0.395833
														0.4375	0.395833	0.520833
														0.4375	0.458333	0.416667
														0.583333	0.3125	0.479167
														0.583333	0.395833	0.458333
														0.541667	0.4375	0.5
														0.625	0.333333	0.520833
														0.541667	0.520833	0.479167
														0.520833	0.375	0.520833
														0.541667	0.4375	0.5625
														0.479167	0.354167	0.583333
														0.479167	0.5	0.5
														0.583333	0.3125	0.5625
														0.583333	0.4375	0.458333
														0.520833	0.416667	0.5625
														0.520833	0.4375	0.520833
														0.458333	0.395833	0.479167
														0.541667	0.333333	0.4375
														0.583333	0.354167	0.395833
														0.479167	0.416667	0.458333
														0.479167	0.458333	0.541667
														0.395833	0.416667	0.645833
														0.541667	0.395833	0.479167
														0.5625	0.375	0.520833
														0.479167	0.333333	0.520833
														0.583333	0.479167	0.4375
														0.5	0.416667	0.583333
														0.416667	0.5	0.5625
														0.479167	0.4375	0.458333
														0.5625	0.416667	0.458333
														0.5	0.395833	0.5
														0.625	0.333333	0.4375
														0.520833	0.479167	0.4375
														0.6875	0.375	0.5
														0.5	0.375	0.541667
														0.583333	0.541667	0.5625
														0.583333	0.354167	0.4375
														0.479167	0.395833	0.5
														0.5625	0.395833	0.333333
														0.520833	0.395833	0.479167
														0.520833	0.395833	0.416667
														0.458333	0.479167	0.520833
														0.5	0.375	0.395833
														0.5625	0.375	0.479167
														0.520833	0.458333	0.541667
														0.479167	0.375	0.583333
														0.625	0.354167	0.5
														0.5625	0.4375	0.541667
														0.541667	0.375	0.541667
														0.645833	0.3125	0.541667
														0.520833	0.479167	0.479167
														0.5625	0.3125	0.5625
														0.604167	0.416667	0.458333
														0.625	0.395833	0.395833
														0.5	0.229167	0.583333
														0.625	0.416667	0.604167
														0.604167	0.354167	0.604167
														0.583333	0.5	0.479167
														0.604167	0.4375	0.479167
														0.5625	0.395833	0.5625
														0.541667	0.416667	0.520833
														0.541667	0.4375	0.520833
														0.520833	0.416667	0.5
														0.625	0.416667	0.479167
														0.583333	0.4375	0.541667
														0.5625	0.416667	0.4375
														0.541667	0.375	0.5
														0.458333	0.520833	0.458333
														0.4375	0.458333	0.5
														0.604167	0.5625	0.479167
														0.458333	0.541667	0.4375
														0.604167	0.458333	0.458333
														0.5	0.333333	0.5625
														0.5625	0.375	0.395833
														0.458333	0.395833	0.520833
														0.5625	0.375	0.4375
														0.5625	0.4375	0.479167
														0.604167	0.333333	0.395833
														0.583333	0.4375	0.520833
														0.5625	0.333333	0.541667
														0.5625	0.395833	0.520833
														0.520833	0.354167	0.4375
														0.520833	0.375	0.625
														0.479167	0.375	0.541667
														0.458333	0.479167	0.520833
														0.5625	0.479167	0.458333
														0.520833	0.395833	0.541667
														0.520833	0.4375	0.479167
														0.625	0.395833	0.354167
														0.5	0.3125	0.541667
														0.479167	0.4375	0.479167
														0.5625	0.354167	0.520833
														0.5625	0.4375	0.541667
														0.5625	0.5	0.458333
														0.5	0.25	0.583333
														0.541667	0.270833	0.5
														0.5	0.4375	0.5
														0.520833	0.479167	0.5625
														0.479167	0.395833	0.5
														0.541667	0.458333	0.416667
														0.5	0.416667	0.375
														0.479167	0.458333	0.520833
														0.583333	0.3125	0.479167
														0.5	0.5	0.3125
														0.604167	0.416667	0.479167
														0.5	0.3125	0.541667
														0.541667	0.416667	0.583333
														0.479167	0.395833	0.541667
														0.625	0.416667	0.395833
														0.520833	0.333333	0.666667
														0.583333	0.416667	0.4375
														0.520833	0.4375	0.5
														0.5625	0.375	0.604167
														0.458333	0.395833	0.375
														0.645833	0.416667	0.395833
														0.520833	0.375	0.458333
														0.520833	0.395833	0.5
														0.5625	0.416667	0.416667
														0.520833	0.5	0.583333
														0.479167	0.479167	0.458333
														0.5	0.4375	0.395833
														0.541667	0.520833	0.625
														0.479167	0.375	0.520833
														0.5625	0.4375	0.5
														0.541667	0.479167	0.520833
														0.583333	0.3125	0.541667
														0.5	0.4375	0.541667
														0.520833	0.395833	0.520833
														0.583333	0.354167	0.458333
														0.666667	0.4375	0.458333
														0.541667	0.375	0.395833
														0.541667	0.458333	0.583333
														0.5	0.395833	0.458333
														0.5625	0.395833	0.458333
														0.5625	0.395833	0.479167
														0.604167	0.520833	0.458333
														0.645833	0.375	0.583333
														0.479167	0.354167	0.458333
														0.645833	0.479167	0.479167
														0.625	0.458333	0.4375
														0.541667	0.416667	0.458333
														0.479167	0.416667	0.416667
														0.583333	0.375	0.5
														0.583333	0.458333	0.479167
														0.520833	0.458333	0.458333
														0.583333	0.416667	0.479167
														0.604167	0.416667	0.4375
														0.583333	0.375	0.416667
														0.666667	0.541667	0.479167
														0.5625	0.354167	0.395833
														0.520833	0.395833	0.583333
														0.541667	0.354167	0.520833
														0.479167	0.395833	0.458333
														0.583333	0.416667	0.5
														0.5	0.458333	0.479167
														0.479167	0.395833	0.5
														0.520833	0.270833	0.541667
														0.541667	0.541667	0.5
														0.5625	0.458333	0.479167
														0.583333	0.395833	0.4375
														0.5625	0.375	0.5
														0.479167	0.375	0.541667
														0.479167	0.416667	0.4375
														0.395833	0.583333	0.583333
														0.416667	0.395833	0.479167
														0.625	0.3125	0.5
														0.395833	0.4375	0.395833
														0.541667	0.375	0.479167
														0.604167	0.3125	0.583333
														0.520833	0.354167	0.4375
														0.479167	0.458333	0.4375
														0.5	0.291667	0.458333
														0.5	0.416667	0.583333
														0.604167	0.416667	0.479167
														0.458333	0.541667	0.625
														0.479167	0.4375	0.5
														0.479167	0.395833	0.458333
														0.5625	0.416667	0.479167
														0.541667	0.333333	0.541667
														0.604167	0.458333	0.479167
														0.604167	0.375	0.520833
														0.5625	0.479167	0.416667
														0.479167	0.458333	0.479167
														0.520833	0.416667	0.375
														0.604167	0.395833	0.520833
														0.541667	0.375	0.4375
														0.479167	0.395833	0.416667
														0.583333	0.4375	0.479167
														0.5	0.395833	0.416667
														0.5625	0.3125	0.541667
														0.541667	0.375	0.416667
														0.583333	0.3125	0.4375
														0.520833	0.5	0.583333
														0.520833	0.354167	0.604167
														0.520833	0.395833	0.479167
														0.541667	0.458333	0.5
														0.458333	0.4375	0.4375
														0.625	0.479167	0.541667
														0.479167	0.395833	0.458333
														0.520833	0.4375	0.416667
														0.520833	0.395833	0.416667
														0.479167	0.416667	0.479167
														0.520833	0.354167	0.604167
														0.5625	0.458333	0.458333
														0.583333	0.416667	0.5625
														0.520833	0.416667	0.479167
														0.520833	0.291667	0.583333
														0.541667	0.395833	0.4375
														0.479167	0.333333	0.541667
														0.541667	0.4375	0.458333
														0.5625	0.5	0.416667
														0.541667	0.4375	0.520833
														0.479167	0.375	0.541667
														0.583333	0.416667	0.4375
														0.625	0.375	0.520833
														0.458333	0.291667	0.458333
														0.5625	0.354167	0.4375
														0.520833	0.4375	0.4375
														0.5	0.333333	0.479167
														0.5	0.395833	0.5
														0.479167	0.479167	0.395833
														0.458333	0.4375	0.541667
														0.541667	0.333333	0.520833
														0.5625	0.375	0.479167
														0.541667	0.375	0.479167
														0.5	0.375	0.541667
														0.604167	0.416667	0.5
														0.5	0.4375	0.416667
														0.583333	0.354167	0.520833
														0.520833	0.354167	0.4375
														0.5	0.395833	0.416667
														0.520833	0.416667	0.458333
														0.520833	0.416667	0.333333
														0.520833	0.354167	0.479167
														0.395833	0.479167	0.5
														0.5625	0.270833	0.541667
														0.6875	0.416667	0.520833
														0.583333	0.458333	0.520833
														0.458333	0.458333	0.458333
														0.645833	0.416667	0.520833
														0.583333	0.375	0.416667
														0.5	0.4375	0.458333
														0.479167	0.416667	0.583333
														0.416667	0.395833	0.520833
														0.520833	0.3125	0.541667
														0.416667	0.416667	0.583333
														0.604167	0.3125	0.5625
														0.604167	0.395833	0.375
														0.625	0.395833	0.479167
														0.583333	0.416667	0.479167
														0.625	0.395833	0.4375
														0.604167	0.25	0.4375
														0.416667	0.520833	0.416667
														0.5	0.458333	0.520833
														0.520833	0.375	0.458333
														0.541667	0.458333	0.541667
														0.583333	0.416667	0.4375
														0.583333	0.291667	0.5625
														0.5	0.479167	0.479167
														0.458333	0.416667	0.5625
														0.479167	0.375	0.458333
														0.541667	0.375	0.416667
														0.520833	0.4375	0.520833
														0.4375	0.354167	0.395833
														0.5	0.4375	0.4375
														0.479167	0.5	0.4375
														0.541667	0.416667	0.375
														0.5625	0.458333	0.604167
														0.604167	0.375	0.5625
														0.5625	0.416667	0.458333
														0.4375	0.479167	0.541667
														0.520833	0.416667	0.458333
														0.395833	0.416667	0.4375
														0.5	0.395833	0.6875
														0.479167	0.375	0.479167
														0.479167	0.479167	0.520833
														0.604167	0.458333	0.541667
														0.479167	0.395833	0.395833
														0.479167	0.333333	0.479167
														0.604167	0.479167	0.458333
														0.520833	0.520833	0.479167
														0.625	0.416667	0.458333
														0.541667	0.479167	0.479167
														0.583333	0.416667	0.541667
														0.5625	0.375	0.479167
														0.583333	0.333333	0.5
														0.541667	0.395833	0.375
														0.604167	0.4375	0.541667
														0.5	0.4375	0.4375
														0.541667	0.5	0.4375
														0.479167	0.375	0.5
														0.5625	0.479167	0.479167
														0.541667	0.416667	0.416667
														0.625	0.458333	0.479167
														0.479167	0.395833	0.541667
														0.479167	0.458333	0.416667
														0.5625	0.395833	0.479167
														0.645833	0.291667	0.520833
														0.5	0.4375	0.479167
														0.5	0.4375	0.520833
														0.479167	0.416667	0.541667
														0.479167	0.5	0.541667
														0.520833	0.5	0.625
														0.416667	0.395833	0.479167
														0.5625	0.3125	0.520833
														0.458333	0.354167	0.375
														0.666667	0.4375	0.520833
														0.5625	0.354167	0.479167
														0.625	0.458333	0.479167
														0.583333	0.375	0.458333
														0.604167	0.4375	0.520833
														0.541667	0.3125	0.583333
														0.5	0.375	0.541667
														0.541667	0.458333	0.520833
														0.604167	0.375	0.604167
														0.520833	0.291667	0.458333
														0.625	0.4375	0.520833
														0.541667	0.3125	0.5
														0.5	0.479167	0.583333
														0.520833	0.416667	0.4375
														0.583333	0.416667	0.416667
														0.604167	0.4375	0.583333
														0.479167	0.458333	0.458333
														0.5625	0.333333	0.479167
														0.541667	0.479167	0.541667
														0.625	0.3125	0.395833
														0.625	0.375	0.520833
														0.479167	0.5	0.541667
														0.541667	0.479167	0.479167
														0.5	0.354167	0.458333
														0.4375	0.395833	0.416667
														0.583333	0.458333	0.479167
														0.5	0.4375	0.395833
														0.541667	0.479167	0.541667
														0.5625	0.4375	0.5
														0.4375	0.458333	0.5625
														0.541667	0.5	0.458333
														0.458333	0.416667	0.458333
														0.583333	0.395833	0.458333
														0.479167	0.375	0.479167
														0.541667	0.375	0.479167
														0.5625	0.270833	0.5
														0.604167	0.416667	0.520833
														0.5	0.375	0.395833
														0.604167	0.354167	0.541667
														0.458333	0.333333	0.479167
														0.416667	0.375	0.625
														0.4375	0.5	0.416667
														0.625	0.395833	0.395833
														0.458333	0.416667	0.5625
														0.458333	0.4375	0.5625
														0.541667	0.333333	0.520833
														0.479167	0.4375	0.458333
														0.583333	0.395833	0.416667
														0.541667	0.416667	0.458333
														0.458333	0.458333	0.541667
														0.541667	0.416667	0.520833
														0.5625	0.416667	0.541667
														0.583333	0.375	0.520833
														0.5	0.458333	0.375
														0.604167	0.458333	0.5
														0.4375	0.395833	0.458333
														0.583333	0.375	0.541667
														0.5625	0.520833	0.458333
														0.479167	0.354167	0.5
														0.416667	0.4375	0.416667
														0.479167	0.395833	0.520833
														0.520833	0.5	0.520833
														0.541667	0.375	0.5
														0.479167	0.416667	0.4375
														0.604167	0.4375	0.5625
														0.666667	0.291667	0.479167
														0.583333	0.333333	0.520833
														0.458333	0.416667	0.520833
														0.5625	0.354167	0.520833
														0.541667	0.479167	0.541667
														0.4375	0.479167	0.458333
														0.5625	0.5	0.479167
														0.5625	0.458333	0.5
														0.541667	0.375	0.541667
														0.541667	0.520833	0.5
														0.479167	0.4375	0.479167
														0.583333	0.291667	0.479167
														0.625	0.375	0.479167
														0.604167	0.5	0.541667
														0.479167	0.395833	0.4375
														0.520833	0.4375	0.5
														0.520833	0.479167	0.625
														0.520833	0.395833	0.520833
														0.645833	0.395833	0.5
														0.541667	0.4375	0.479167
														0.395833	0.416667	0.479167
														0.583333	0.395833	0.5625
														0.4375	0.375	0.520833
														0.5625	0.375	0.4375
														0.541667	0.479167	0.375
														0.583333	0.416667	0.479167
														0.479167	0.4375	0.5625
														0.583333	0.375	0.520833
														0.541667	0.333333	0.416667
														0.458333	0.5	0.520833
														0.604167	0.416667	0.479167
														0.541667	0.395833	0.541667
														0.625	0.354167	0.520833
														0.5625	0.375	0.416667
														0.4375	0.354167	0.375
														0.520833	0.375	0.541667
														0.479167	0.458333	0.395833
														0.625	0.458333	0.4375
														0.541667	0.291667	0.479167
														0.583333	0.3125	0.5
														0.5625	0.333333	0.479167
														0.5625	0.395833	0.479167
														0.541667	0.354167	0.520833
														0.583333	0.416667	0.458333
														0.5625	0.4375	0.479167
														0.5625	0.416667	0.5625
														0.5	0.520833	0.541667
														0.666667	0.458333	0.4375
														0.479167	0.4375	0.541667
														0.583333	0.458333	0.520833
														0.541667	0.416667	0.395833
														0.520833	0.375	0.520833
														0.625	0.520833	0.5625
														0.541667	0.479167	0.5
														0.520833	0.354167	0.5
														0.5625	0.354167	0.583333
														0.645833	0.458333	0.375
														0.625	0.458333	0.541667
														0.479167	0.395833	0.604167
														0.4375	0.416667	0.520833
														0.458333	0.416667	0.520833
														0.583333	0.333333	0.5
														0.5625	0.458333	0.5625
														0.5625	0.458333	0.458333
														0.5625	0.354167	0.458333
														0.583333	0.458333	0.4375
														0.541667	0.333333	0.520833
														0.479167	0.395833	0.4375
														0.541667	0.479167	0.5625
														0.5	0.395833	0.541667
														0.479167	0.4375	0.395833
														0.5	0.4375	0.416667
														0.479167	0.4375	0.520833
														0.5625	0.416667	0.479167
														0.5	0.458333	0.5
														0.604167	0.395833	0.354167
														0.5625	0.3125	0.333333
														0.6875	0.375	0.354167
														0.604167	0.395833	0.5
														0.541667	0.375	0.479167
														0.5	0.333333	0.5
														0.541667	0.458333	0.333333
														0.604167	0.479167	0.541667
														0.625	0.375	0.416667
														0.458333	0.520833	0.541667
														0.5625	0.416667	0.479167
														0.583333	0.4375	0.5625
														0.541667	0.3125	0.479167
														0.666667	0.416667	0.458333
														0.625	0.395833	0.416667
														0.541667	0.458333	0.520833
														0.5625	0.416667	0.583333
														0.604167	0.395833	0.5625
														0.5	0.541667	0.458333
														0.541667	0.395833	0.5625
														0.520833	0.4375	0.520833
														0.583333	0.4375	0.541667
														0.583333	0.458333	0.375
														0.5625	0.375	0.479167
														0.479167	0.4375	0.479167
														0.541667	0.3125	0.625
														0.5625	0.395833	0.458333
														0.5	0.479167	0.583333
														0.5	0.4375	0.520833
														0.5	0.333333	0.541667
														0.479167	0.479167	0.479167
														0.583333	0.479167	0.375
														0.5	0.395833	0.5
														0.541667	0.354167	0.541667
														0.520833	0.4375	0.458333
														0.395833	0.4375	0.4375
														0.520833	0.4375	0.5
														0.395833	0.479167	0.4375
														0.479167	0.375	0.541667
														0.5625	0.458333	0.375
														0.625	0.458333	0.4375
														0.541667	0.458333	0.520833
														0.4375	0.395833	0.458333
														0.541667	0.4375	0.520833
														0.395833	0.333333	0.479167
														0.541667	0.416667	0.520833
														0.479167	0.333333	0.604167
														0.645833	0.3125	0.4375
														0.416667	0.416667	0.5
														0.5	0.416667	0.5
														0.583333	0.416667	0.541667
														0.479167	0.416667	0.541667
														0.541667	0.458333	0.5
														0.5625	0.375	0.479167
														0.458333	0.479167	0.4375
														0.5625	0.395833	0.479167
														0.520833	0.354167	0.541667
														0.520833	0.5625	0.479167
														0.520833	0.354167	0.5
														0.583333	0.375	0.5625
														0.416667	0.375	0.541667
														0.583333	0.4375	0.416667
														0.604167	0.333333	0.5625
														0.541667	0.458333	0.395833
														0.541667	0.479167	0.479167
														0.479167	0.375	0.4375
														0.583333	0.458333	0.520833
														0.4375	0.4375	0.479167
														0.625	0.416667	0.479167
														0.541667	0.333333	0.5
														0.583333	0.395833	0.5625
														0.5	0.375	0.479167
														0.541667	0.458333	0.458333
														0.520833	0.416667	0.458333
														0.5625	0.458333	0.416667
														0.604167	0.5	0.458333
														0.479167	0.416667	0.333333
														0.541667	0.4375	0.479167
														0.541667	0.5	0.479167
														0.541667	0.416667	0.458333
														0.541667	0.416667	0.5625
														0.583333	0.3125	0.583333
														0.520833	0.458333	0.479167
														0.5625	0.3125	0.583333
														0.520833	0.354167	0.395833
														0.479167	0.395833	0.4375
														0.5625	0.3125	0.520833
														0.5	0.479167	0.541667
														0.604167	0.291667	0.458333
														0.520833	0.4375	0.458333
														0.604167	0.416667	0.520833
														0.479167	0.375	0.5625
														0.708333	0.395833	0.5
														0.583333	0.395833	0.416667
														0.520833	0.416667	0.395833
														0.604167	0.354167	0.4375
														0.479167	0.375	0.520833
														0.458333	0.458333	0.5625
														0.604167	0.395833	0.375
														0.541667	0.5	0.5
														0.645833	0.395833	0.458333
														0.520833	0.395833	0.416667
														0.5625	0.458333	0.541667
														0.5	0.395833	0.479167
														0.541667	0.395833	0.5
														0.5	0.333333	0.5
														0.583333	0.4375	0.520833
														0.395833	0.520833	0.541667
														0.395833	0.4375	0.479167
														0.541667	0.4375	0.479167
														0.583333	0.375	0.604167
														0.541667	0.4375	0.520833
														0.541667	0.395833	0.583333
														0.5625	0.3125	0.4375
														0.5	0.25	0.583333
														0.520833	0.3125	0.5
														0.5	0.354167	0.5
														0.5	0.395833	0.416667
														0.625	0.375	0.541667
														0.520833	0.395833	0.5625
														0.5625	0.333333	0.5
														0.5	0.4375	0.5625
														0.520833	0.4375	0.458333
														0.625	0.416667	0.5
														0.5	0.416667	0.375
														0.604167	0.395833	0.4375
														0.5	0.354167	0.458333
														0.520833	0.4375	0.520833
														0.583333	0.416667	0.458333
														0.520833	0.479167	0.4375
														0.520833	0.375	0.479167
														0.520833	0.395833	0.645833
														0.583333	0.375	0.4375
														0.541667	0.458333	0.4375
														0.5	0.479167	0.520833
														0.5625	0.479167	0.541667
														0.583333	0.375	0.583333
														0.583333	0.375	0.5
														0.479167	0.395833	0.4375
														0.604167	0.458333	0.5
														0.541667	0.416667	0.4375
														0.5625	0.395833	0.4375
														0.5625	0.375	0.4375
														0.479167	0.458333	0.5
														0.479167	0.4375	0.4375
														0.541667	0.395833	0.5625
														0.583333	0.4375	0.520833
														0.5625	0.375	0.416667
														0.5	0.458333	0.416667
														0.541667	0.479167	0.541667
														0.541667	0.458333	0.4375
														0.5625	0.354167	0.4375
														0.520833	0.4375	0.375
														0.520833	0.416667	0.5
														0.604167	0.354167	0.375
														0.5	0.375	0.645833
														0.479167	0.395833	0.479167
														0.5	0.541667	0.520833
														0.604167	0.395833	0.604167
														0.6875	0.375	0.5
														0.520833	0.416667	0.395833
														0.604167	0.354167	0.520833
														0.541667	0.291667	0.5625
														0.583333	0.291667	0.541667
														0.479167	0.4375	0.458333
														0.541667	0.4375	0.5
														0.583333	0.395833	0.4375
														0.583333	0.458333	0.479167
														0.5	0.4375	0.458333
														0.583333	0.458333	0.458333
														0.520833	0.354167	0.458333
														0.479167	0.458333	0.520833
														0.583333	0.395833	0.4375
														0.541667	0.416667	0.479167
														0.583333	0.4375	0.5
														0.583333	0.479167	0.479167
														0.479167	0.458333	0.541667
														0.583333	0.4375	0.479167
														0.4375	0.458333	0.416667
														0.479167	0.4375	0.5
														0.479167	0.3125	0.520833
														0.625	0.479167	0.4375
														0.5	0.395833	0.520833
														0.458333	0.3125	0.479167
														0.5625	0.395833	0.541667
														0.458333	0.4375	0.458333
														0.604167	0.416667	0.5625
														0.541667	0.3125	0.479167
														0.4375	0.416667	0.541667
														0.541667	0.416667	0.416667
														0.625	0.354167	0.541667
														0.520833	0.354167	0.479167
														0.625	0.3125	0.541667
														0.5625	0.4375	0.5625
														0.5625	0.354167	0.3125
														0.541667	0.416667	0.458333
														0.583333	0.416667	0.458333
														0.541667	0.479167	0.5
														0.541667	0.416667	0.5
														0.5	0.375	0.416667
														0.604167	0.395833	0.5
														0.479167	0.375	0.5
														0.5625	0.354167	0.583333
														0.583333	0.520833	0.4375
														0.604167	0.416667	0.458333
														0.5	0.4375	0.479167
														0.541667	0.354167	0.520833
														0.541667	0.4375	0.479167
														0.5	0.5	0.4375
														0.458333	0.458333	0.479167
														0.520833	0.333333	0.395833
														0.520833	0.4375	0.604167
														0.625	0.395833	0.416667
														0.604167	0.395833	0.541667
														0.541667	0.4375	0.458333
														0.5625	0.541667	0.541667
														0.479167	0.416667	0.458333
														0.520833	0.4375	0.416667
														0.583333	0.4375	0.520833
														0.458333	0.354167	0.604167
														0.5	0.4375	0.479167
														0.604167	0.458333	0.4375
														0.479167	0.354167	0.4375
														0.458333	0.416667	0.5625
														0.604167	0.375	0.416667
														0.625	0.354167	0.5625
														0.520833	0.458333	0.5
														0.604167	0.458333	0.4375
														0.5	0.395833	0.5625
														0.541667	0.458333	0.520833
														0.520833	0.375	0.479167
														0.520833	0.333333	0.479167
														0.416667	0.458333	0.541667
														0.479167	0.416667	0.5
														0.458333	0.4375	0.4375
														0.645833	0.416667	0.4375
														0.5625	0.4375	0.375
														0.520833	0.395833	0.541667
														0.541667	0.395833	0.604167
														0.520833	0.375	0.4375
														0.4375	0.5	0.583333
														0.479167	0.5	0.604167
														0.5	0.333333	0.520833
														0.541667	0.395833	0.479167
														0.604167	0.458333	0.458333
														0.520833	0.354167	0.458333
														0.541667	0.520833	0.4375
														0.541667	0.479167	0.395833
														0.520833	0.458333	0.5
														0.583333	0.416667	0.5
														0.5625	0.354167	0.458333
														0.5	0.458333	0.458333
														0.583333	0.458333	0.4375
														0.520833	0.416667	0.5
														0.5625	0.479167	0.5
														0.520833	0.375	0.541667
														0.625	0.395833	0.479167
														0.645833	0.416667	0.5
														0.604167	0.4375	0.520833
														0.645833	0.520833	0.541667
														0.645833	0.416667	0.479167
														0.458333	0.479167	0.520833
														0.520833	0.375	0.4375
														0.4375	0.354167	0.479167
														0.5	0.458333	0.4375
														0.583333	0.5	0.4375
														0.5	0.3125	0.520833
														0.5	0.416667	0.458333
														0.5	0.354167	0.541667
														0.604167	0.4375	0.395833
														0.625	0.479167	0.458333
														0.4375	0.333333	0.4375
														0.541667	0.4375	0.4375
														0.5	0.375	0.520833
														0.5	0.333333	0.520833
														0.5	0.291667	0.5
														0.479167	0.458333	0.479167
														0.416667	0.395833	0.520833
														0.479167	0.458333	0.395833
														0.520833	0.375	0.5
														0.604167	0.291667	0.5
														0.520833	0.458333	0.520833
														0.604167	0.3125	0.5625
														0.5	0.354167	0.541667
														0.583333	0.354167	0.541667
														0.5625	0.458333	0.4375
														0.583333	0.458333	0.4375
														0.583333	0.333333	0.395833
														0.5625	0.375	0.541667
														0.541667	0.458333	0.5
														0.5625	0.354167	0.520833
														0.520833	0.479167	0.458333
														0.541667	0.395833	0.416667
														0.583333	0.4375	0.520833
														0.5625	0.291667	0.375
														0.4375	0.354167	0.645833
														0.479167	0.333333	0.520833
														0.5	0.520833	0.520833
														0.520833	0.3125	0.416667
														0.5625	0.395833	0.625
														0.604167	0.479167	0.479167
														0.604167	0.416667	0.333333
														0.479167	0.4375	0.583333
														0.5625	0.395833	0.520833
														0.5625	0.416667	0.458333
														0.458333	0.5	0.541667
														0.5625	0.5	0.4375
														0.5625	0.458333	0.395833
														0.520833	0.354167	0.5
														0.541667	0.333333	0.666667
														0.5625	0.291667	0.5625
														0.5	0.395833	0.395833
														0.5625	0.458333	0.5
														0.479167	0.458333	0.5625
														0.458333	0.458333	0.4375
														0.479167	0.354167	0.5625
														0.5625	0.395833	0.4375
														0.583333	0.375	0.5
														0.520833	0.458333	0.5
														0.5	0.416667	0.5
														0.4375	0.458333	0.541667
														0.5	0.4375	0.520833
														0.583333	0.375	0.520833
														0.4375	0.479167	0.625
														0.625	0.375	0.458333
														0.5625	0.375	0.416667
														0.541667	0.395833	0.416667
														0.5	0.479167	0.5
														0.541667	0.4375	0.375
														0.5	0.395833	0.541667
														0.416667	0.291667	0.520833
														0.479167	0.354167	0.604167
														0.479167	0.4375	0.541667
														0.625	0.416667	0.520833
														0.5625	0.458333	0.479167
														0.479167	0.395833	0.479167
														0.5	0.333333	0.541667
														0.645833	0.333333	0.479167
														0.5	0.458333	0.395833
														0.666667	0.375	0.4375
														0.604167	0.4375	0.458333
														0.5	0.375	0.416667
														0.458333	0.4375	0.458333
														0.520833	0.4375	0.479167
														0.6875	0.333333	0.458333
														0.5	0.416667	0.520833
														0.520833	0.479167	0.458333
														0.541667	0.333333	0.5625
														0.479167	0.395833	0.458333
														0.416667	0.354167	0.458333
														0.541667	0.375	0.541667
														0.5625	0.479167	0.479167
														0.520833	0.375	0.479167
														0.541667	0.416667	0.4375
														0.520833	0.4375	0.520833
														0.541667	0.354167	0.479167
														0.479167	0.4375	0.5
														0.5625	0.3125	0.458333
														0.479167	0.458333	0.479167
														0.5625	0.375	0.395833
														0.583333	0.395833	0.479167
														0.541667	0.291667	0.520833
														0.541667	0.354167	0.395833
														0.5	0.395833	0.479167
														0.541667	0.375	0.5
														0.604167	0.354167	0.416667
														0.645833	0.416667	0.5
														0.583333	0.416667	0.416667
														0.583333	0.395833	0.354167
														0.625	0.416667	0.5
														0.458333	0.416667	0.5
														0.541667	0.479167	0.541667
														0.416667	0.395833	0.520833
														0.604167	0.291667	0.625
														0.5625	0.5	0.541667
														0.520833	0.395833	0.479167
														0.479167	0.520833	0.395833
														0.5	0.416667	0.458333
														0.5625	0.395833	0.458333
														0.520833	0.479167	0.458333
														0.645833	0.375	0.5
														0.541667	0.458333	0.520833
														0.625	0.3125	0.541667
														0.520833	0.5	0.541667
														0.5	0.4375	0.5625
														0.541667	0.395833	0.5
														0.541667	0.333333	0.4375
														0.625	0.395833	0.479167
														0.541667	0.4375	0.479167
														0.520833	0.375	0.416667
														0.541667	0.416667	0.416667
														0.479167	0.416667	0.375
														0.583333	0.416667	0.5
														0.4375	0.479167	0.541667
														0.4375	0.270833	0.666667
														0.604167	0.416667	0.416667
														0.541667	0.479167	0.458333
														0.520833	0.375	0.541667
														0.479167	0.375	0.5
														0.479167	0.541667	0.583333
														0.604167	0.416667	0.541667
														0.520833	0.416667	0.375
														0.541667	0.520833	0.5
														0.541667	0.458333	0.5
														0.5625	0.375	0.333333
														0.583333	0.5	0.458333
														0.541667	0.375	0.458333
														0.5	0.395833	0.625
														0.479167	0.458333	0.416667
														0.625	0.375	0.458333
														0.520833	0.416667	0.416667
														0.458333	0.416667	0.4375
														0.5	0.416667	0.395833
														0.583333	0.395833	0.4375
														0.583333	0.458333	0.479167
														0.583333	0.375	0.520833
														0.520833	0.479167	0.4375
														0.604167	0.395833	0.520833
														0.541667	0.333333	0.5
														0.541667	0.458333	0.458333
														0.5625	0.333333	0.520833
														0.5625	0.291667	0.541667
														0.604167	0.395833	0.416667
														0.5625	0.4375	0.458333
														0.458333	0.395833	0.520833
														0.604167	0.416667	0.395833
														0.458333	0.3125	0.541667
														0.520833	0.4375	0.354167
														0.541667	0.375	0.541667
														0.5	0.458333	0.5
														0.520833	0.458333	0.520833
														0.479167	0.5	0.458333
														0.541667	0.375	0.520833
														0.5	0.4375	0.5
														0.5625	0.395833	0.520833
														0.520833	0.395833	0.479167
														0.541667	0.416667	0.5
														0.5	0.395833	0.583333
														0.541667	0.416667	0.541667
														0.5	0.375	0.541667
														0.645833	0.395833	0.416667
														0.625	0.395833	0.4375
														0.604167	0.458333	0.395833
														0.458333	0.375	0.5
														0.520833	0.375	0.5
														0.604167	0.395833	0.541667
														0.625	0.416667	0.416667
														0.583333	0.416667	0.458333
														0.4375	0.354167	0.583333
														0.541667	0.4375	0.5
														0.5	0.416667	0.479167
														0.541667	0.291667	0.458333
														0.458333	0.4375	0.416667
														0.5625	0.416667	0.479167
														0.6875	0.395833	0.458333
														0.604167	0.458333	0.458333
														0.479167	0.416667	0.416667
														0.458333	0.5	0.479167
														0.458333	0.375	0.583333
														0.5625	0.4375	0.5
														0.541667	0.416667	0.479167
														0.541667	0.4375	0.479167
														0.479167	0.479167	0.520833
														0.5625	0.354167	0.5
														0.5625	0.458333	0.4375
														0.5	0.354167	0.5
														0.604167	0.416667	0.5
														0.5	0.416667	0.583333
														0.541667	0.3125	0.541667
														0.5	0.4375	0.416667
														0.5625	0.354167	0.520833
														0.5625	0.395833	0.583333
														0.520833	0.4375	0.458333
														0.479167	0.4375	0.5
														0.5	0.5	0.583333
														0.479167	0.458333	0.395833
														0.5625	0.395833	0.4375
														0.520833	0.416667	0.479167
														0.583333	0.416667	0.541667
														0.541667	0.458333	0.541667
														0.458333	0.375	0.541667
														0.604167	0.3125	0.4375
														0.479167	0.5625	0.4375
														0.541667	0.458333	0.479167
														0.520833	0.4375	0.458333
														0.479167	0.375	0.5
														0.4375	0.5	0.583333
														0.5	0.4375	0.479167
														0.625	0.333333	0.458333
														0.520833	0.395833	0.375
														0.416667	0.5	0.5625
														0.541667	0.5	0.541667
														0.5625	0.4375	0.5
														0.479167	0.375	0.541667
														0.583333	0.395833	0.583333
														0.5	0.375	0.4375
														0.583333	0.354167	0.479167
														0.5625	0.3125	0.541667
														0.541667	0.395833	0.520833
														0.520833	0.375	0.583333
														0.541667	0.395833	0.458333
														0.5625	0.4375	0.4375
														0.604167	0.354167	0.354167
														0.5625	0.4375	0.604167
														0.541667	0.395833	0.4375
														0.479167	0.3125	0.541667
														0.541667	0.354167	0.5625
														0.604167	0.416667	0.479167
														0.5	0.5625	0.604167
														0.479167	0.375	0.458333
														0.4375	0.354167	0.583333
														0.541667	0.375	0.395833
														0.5	0.375	0.520833
														0.583333	0.354167	0.375
														0.583333	0.479167	0.395833
														0.479167	0.395833	0.520833
														0.5625	0.354167	0.479167
														0.479167	0.395833	0.5
														0.520833	0.25	0.479167
														0.625	0.458333	0.5625
														0.5625	0.5	0.479167
														0.583333	0.395833	0.416667
														0.479167	0.395833	0.583333
														0.5625	0.375	0.479167
														0.5	0.479167	0.458333
														0.583333	0.333333	0.395833
														0.604167	0.458333	0.583333
														0.458333	0.5	0.708333
														0.5625	0.4375	0.645833
														0.5	0.416667	0.5
														0.479167	0.416667	0.5
														0.541667	0.458333	0.479167
														0.5	0.4375	0.583333
														0.479167	0.458333	0.4375
														0.5	0.395833	0.4375
														0.625	0.416667	0.4375
														0.479167	0.354167	0.458333
														0.4375	0.354167	0.604167
														0.541667	0.4375	0.4375
														0.458333	0.3125	0.583333
														0.541667	0.458333	0.4375
														0.479167	0.354167	0.583333
														0.583333	0.333333	0.541667
														0.583333	0.395833	0.479167
														0.5625	0.333333	0.479167
														0.5625	0.229167	0.541667
														0.416667	0.395833	0.479167
														0.479167	0.5	0.5
														0.604167	0.4375	0.4375
														0.5	0.4375	0.4375
														0.520833	0.4375	0.520833
														0.541667	0.333333	0.583333
														0.604167	0.395833	0.5
														0.5625	0.5	0.5
														0.458333	0.333333	0.5625
														0.583333	0.333333	0.520833
														0.541667	0.395833	0.4375
														0.520833	0.604167	0.4375
														0.395833	0.354167	0.479167
														0.645833	0.375	0.416667
														0.520833	0.375	0.520833
														0.541667	0.458333	0.5
														0.520833	0.479167	0.541667
														0.520833	0.416667	0.520833
														0.541667	0.520833	0.541667
														0.5625	0.375	0.520833
														0.541667	0.5	0.5
														0.645833	0.354167	0.458333
														0.520833	0.395833	0.458333
														0.4375	0.416667	0.520833
														0.625	0.375	0.479167
														0.541667	0.395833	0.458333
														0.354167	0.416667	0.5
														0.5	0.458333	0.5
														0.479167	0.479167	0.416667
														0.5	0.375	0.4375
														0.520833	0.416667	0.4375
														0.5	0.395833	0.520833
														0.666667	0.270833	0.479167
														0.520833	0.541667	0.541667
														0.479167	0.3125	0.4375
														0.5625	0.229167	0.541667
														0.645833	0.375	0.416667
														0.479167	0.395833	0.458333
														0.520833	0.583333	0.541667
														0.479167	0.458333	0.479167
														0.5625	0.479167	0.479167
														0.4375	0.5	0.541667
														0.5625	0.5625	0.5
														0.604167	0.395833	0.375
														0.5	0.354167	0.479167
														0.5	0.354167	0.520833
														0.416667	0.541667	0.583333
														0.520833	0.458333	0.479167
														0.541667	0.354167	0.5
														0.479167	0.375	0.5
														0.5	0.395833	0.479167
														0.5	0.520833	0.395833
														0.604167	0.395833	0.479167
														0.479167	0.416667	0.583333
														0.583333	0.395833	0.4375
														0.5625	0.458333	0.416667
														0.458333	0.458333	0.5625
														0.541667	0.354167	0.416667
														0.5625	0.375	0.3125
														0.583333	0.458333	0.458333
														0.541667	0.416667	0.5
														0.604167	0.375	0.4375
														0.479167	0.458333	0.5
														0.479167	0.416667	0.520833
														0.479167	0.416667	0.5
														0.541667	0.395833	0.5625
														0.520833	0.5	0.625
														0.5625	0.416667	0.458333
														0.604167	0.375	0.4375
														0.541667	0.5	0.604167
														0.5	0.333333	0.458333
														0.583333	0.375	0.541667
														0.458333	0.4375	0.541667
														0.5625	0.416667	0.479167
														0.5	0.354167	0.5
														0.479167	0.5	0.583333
														0.541667	0.395833	0.458333
														0.583333	0.375	0.5
														0.5625	0.4375	0.541667
														0.604167	0.3125	0.583333
														0.5	0.479167	0.4375
														0.5625	0.416667	0.5
														0.625	0.3125	0.583333
														0.520833	0.4375	0.416667
														0.604167	0.458333	0.395833
														0.416667	0.395833	0.583333
														0.5625	0.5	0.479167
														0.520833	0.458333	0.458333
														0.4375	0.520833	0.5625
														0.416667	0.458333	0.541667
														0.416667	0.416667	0.541667
														0.541667	0.5	0.458333
														0.645833	0.375	0.458333
														0.416667	0.291667	0.479167
														0.416667	0.416667	0.583333
														0.541667	0.458333	0.395833
														0.458333	0.375	0.416667
														0.5625	0.395833	0.541667
														0.583333	0.375	0.479167
														0.583333	0.270833	0.541667
														0.520833	0.25	0.354167
														0.541667	0.541667	0.375
														0.5	0.4375	0.458333
														0.4375	0.5	0.416667
														0.541667	0.416667	0.4375
														0.604167	0.395833	0.583333
														0.604167	0.4375	0.479167
														0.479167	0.375	0.479167
														0.604167	0.375	0.479167
														0.541667	0.3125	0.520833
														0.604167	0.395833	0.541667
														0.4375	0.4375	0.5
														0.6875	0.458333	0.479167
														0.479167	0.416667	0.541667
														0.625	0.3125	0.479167
														0.541667	0.333333	0.416667
														0.541667	0.395833	0.479167
														0.5625	0.4375	0.458333
														0.479167	0.395833	0.5
														0.458333	0.416667	0.583333
														0.458333	0.416667	0.416667
														0.479167	0.354167	0.5625
														0.5	0.416667	0.479167
														0.4375	0.395833	0.5
														0.541667	0.395833	0.479167
														0.520833	0.333333	0.5
														0.583333	0.375	0.520833
														0.583333	0.416667	0.4375
														0.520833	0.458333	0.5625
														0.479167	0.4375	0.375
														0.395833	0.354167	0.5
														0.520833	0.416667	0.520833
														0.583333	0.354167	0.5
														0.5	0.333333	0.458333
														0.354167	0.5	0.479167
														0.479167	0.416667	0.5
														0.5	0.479167	0.5
														0.4375	0.416667	0.458333
														0.520833	0.458333	0.520833
														0.5625	0.375	0.479167
														0.520833	0.5	0.541667
														0.5625	0.458333	0.5
														0.479167	0.4375	0.395833
														0.5625	0.4375	0.4375
														0.604167	0.4375	0.4375
														0.520833	0.395833	0.541667
														0.520833	0.4375	0.4375
														0.604167	0.375	0.416667
														0.5	0.479167	0.541667
														0.479167	0.375	0.5
														0.583333	0.458333	0.458333
														0.458333	0.583333	0.583333
														0.583333	0.395833	0.479167
														0.5	0.395833	0.395833
														0.479167	0.4375	0.458333
														0.520833	0.395833	0.5
														0.520833	0.416667	0.416667
														0.520833	0.375	0.520833
														0.416667	0.3125	0.520833
														0.5625	0.395833	0.479167
														0.583333	0.4375	0.479167
														0.458333	0.458333	0.479167
														0.583333	0.375	0.375
														0.520833	0.458333	0.416667
														0.458333	0.4375	0.604167
														0.520833	0.395833	0.583333
														0.479167	0.395833	0.4375
														0.541667	0.458333	0.541667
														0.541667	0.375	0.520833
														0.583333	0.375	0.395833
														0.604167	0.375	0.5625
														0.458333	0.458333	0.520833
														0.479167	0.354167	0.5
														0.479167	0.354167	0.5
														0.583333	0.458333	0.583333
														0.583333	0.354167	0.5625
														0.520833	0.375	0.5625
														0.458333	0.395833	0.479167
														0.541667	0.5625	0.395833
														0.5	0.229167	0.458333
														0.583333	0.375	0.5625
														0.5	0.416667	0.5
														0.5	0.479167	0.479167
														0.625	0.4375	0.4375
														0.5625	0.416667	0.604167
														0.458333	0.416667	0.375
														0.6875	0.416667	0.333333
														0.520833	0.479167	0.395833
														0.583333	0.395833	0.520833
														0.5	0.375	0.4375
														0.5625	0.479167	0.541667
														0.5625	0.333333	0.479167
														0.5625	0.4375	0.458333
														0.4375	0.291667	0.479167
														0.583333	0.416667	0.354167
														0.458333	0.291667	0.479167
														0.520833	0.354167	0.479167
														0.520833	0.479167	0.4375
														0.625	0.375	0.583333
														0.520833	0.458333	0.520833
														0.604167	0.375	0.375
														0.5625	0.416667	0.5625
														0.520833	0.520833	0.5
														0.583333	0.416667	0.520833
														0.604167	0.354167	0.479167
														0.520833	0.5	0.479167
														0.4375	0.395833	0.5
														0.479167	0.354167	0.520833
														0.4375	0.479167	0.458333
														0.5	0.354167	0.479167
														0.395833	0.5	0.541667
														0.4375	0.395833	0.5625
														0.541667	0.520833	0.4375
														0.5625	0.354167	0.479167
														0.5625	0.375	0.458333
														0.395833	0.4375	0.541667
														0.458333	0.541667	0.541667
														0.458333	0.395833	0.416667
														0.5	0.4375	0.520833
														0.583333	0.354167	0.479167
														0.5	0.395833	0.4375
														0.479167	0.416667	0.5
														0.604167	0.5	0.6875
														0.604167	0.291667	0.479167
														0.541667	0.395833	0.604167
														0.479167	0.520833	0.604167
														0.645833	0.5	0.4375
														0.541667	0.4375	0.583333
														0.520833	0.354167	0.5
														0.520833	0.3125	0.520833
														0.479167	0.395833	0.416667
														0.5625	0.416667	0.479167
														0.479167	0.416667	0.4375
														0.520833	0.458333	0.4375
														0.520833	0.3125	0.604167
														0.5	0.5625	0.5
														0.479167	0.291667	0.541667
														0.541667	0.4375	0.5
														0.541667	0.375	0.479167
														0.520833	0.4375	0.395833
														0.416667	0.5	0.458333
														0.5625	0.5	0.5
														0.520833	0.479167	0.5
														0.583333	0.3125	0.458333
														0.520833	0.416667	0.4375
														0.520833	0.416667	0.583333
														0.5625	0.395833	0.416667
														0.541667	0.3125	0.5625
														0.458333	0.5	0.520833
														0.5625	0.395833	0.520833
														0.4375	0.416667	0.5625
														0.5	0.541667	0.5
														0.520833	0.5	0.479167
														0.583333	0.458333	0.5
														0.520833	0.354167	0.416667
														0.458333	0.395833	0.375
														0.541667	0.479167	0.645833
														0.458333	0.4375	0.479167
														0.520833	0.416667	0.5
														0.395833	0.520833	0.625
														0.5625	0.3125	0.458333
														0.520833	0.458333	0.5625
														0.520833	0.395833	0.4375
														0.520833	0.416667	0.541667
														0.5625	0.479167	0.479167
														0.541667	0.520833	0.479167
														0.604167	0.416667	0.416667
														0.4375	0.395833	0.541667
														0.5	0.333333	0.479167
														0.458333	0.458333	0.5
														0.583333	0.270833	0.5
														0.479167	0.4375	0.395833
														0.583333	0.375	0.375
														0.541667	0.4375	0.458333
														0.520833	0.375	0.458333
														0.395833	0.479167	0.5
														0.479167	0.4375	0.541667
														0.4375	0.479167	0.604167
														0.520833	0.395833	0.479167
														0.5625	0.479167	0.4375
														0.5	0.395833	0.5
														0.541667	0.520833	0.5
														0.520833	0.416667	0.4375
														0.541667	0.354167	0.479167
														0.541667	0.375	0.5
														0.645833	0.520833	0.416667
														0.645833	0.4375	0.520833
														0.604167	0.395833	0.520833
														0.645833	0.416667	0.541667
														0.5625	0.375	0.395833
														0.541667	0.375	0.583333
														0.4375	0.270833	0.5
														0.541667	0.4375	0.375
														0.5	0.4375	0.479167
														0.541667	0.395833	0.416667
														0.583333	0.479167	0.479167
														0.541667	0.458333	0.583333
														0.4375	0.4375	0.458333
														0.583333	0.4375	0.520833
														0.5	0.479167	0.375
														0.625	0.395833	0.354167
														0.5	0.395833	0.5
														0.5	0.5	0.5
														0.4375	0.4375	0.5
														0.541667	0.395833	0.458333
														0.458333	0.4375	0.458333
														0.479167	0.375	0.416667
														0.458333	0.333333	0.5
														0.5	0.416667	0.520833
														0.5625	0.4375	0.458333
														0.5	0.375	0.479167
														0.458333	0.458333	0.4375
														0.479167	0.354167	0.479167
														0.520833	0.416667	0.4375
														0.583333	0.395833	0.520833
														0.416667	0.458333	0.583333
														0.583333	0.416667	0.520833
														0.5625	0.354167	0.479167
														0.520833	0.333333	0.5
														0.583333	0.333333	0.458333
														0.5	0.416667	0.5
														0.520833	0.4375	0.520833
														0.604167	0.458333	0.458333
														0.479167	0.333333	0.5625
														0.604167	0.479167	0.520833
														0.5	0.375	0.5
														0.520833	0.416667	0.458333
														0.520833	0.395833	0.520833
														0.5625	0.4375	0.645833
														0.541667	0.416667	0.5625
														0.604167	0.479167	0.4375
														0.5625	0.479167	0.5
														0.541667	0.375	0.5
														0.479167	0.3125	0.5
														0.541667	0.3125	0.5625
														0.625	0.354167	0.375
														0.5	0.395833	0.5625
														0.4375	0.354167	0.520833
														0.604167	0.395833	0.4375
														0.625	0.375	0.5
														0.520833	0.395833	0.416667
														0.5	0.479167	0.458333
														0.520833	0.416667	0.5
														0.520833	0.395833	0.520833
														0.583333	0.416667	0.541667
														0.458333	0.395833	0.458333
														0.541667	0.4375	0.520833
														0.5625	0.458333	0.458333
														0.583333	0.354167	0.5
														0.520833	0.479167	0.520833
														0.520833	0.375	0.520833
														0.541667	0.4375	0.520833
														0.5	0.395833	0.645833
														0.520833	0.416667	0.5
														0.541667	0.291667	0.666667
														0.458333	0.375	0.458333
														0.5	0.395833	0.479167
														0.520833	0.458333	0.375
														0.416667	0.416667	0.375
														0.645833	0.291667	0.4375
														0.520833	0.416667	0.541667
														0.4375	0.333333	0.625
														0.458333	0.479167	0.645833
														0.5625	0.395833	0.395833
														0.520833	0.458333	0.479167
														0.6875	0.416667	0.479167
														0.583333	0.4375	0.4375
														0.541667	0.4375	0.4375
														0.5	0.395833	0.5625
														0.604167	0.354167	0.541667
														0.5	0.5	0.520833
														0.520833	0.375	0.625
														0.625	0.395833	0.479167
														0.479167	0.395833	0.333333
														0.583333	0.416667	0.5
														0.458333	0.375	0.4375
														0.541667	0.479167	0.583333
														0.583333	0.479167	0.375
														0.520833	0.520833	0.520833
														0.645833	0.3125	0.520833
														0.583333	0.375	0.5625
														0.645833	0.416667	0.541667
														0.5	0.395833	0.458333
														0.520833	0.416667	0.520833
														0.5625	0.395833	0.5
														0.541667	0.4375	0.395833
														0.479167	0.479167	0.4375
														0.4375	0.333333	0.520833
														0.5	0.416667	0.541667
														0.5625	0.395833	0.520833
														0.541667	0.395833	0.583333
														0.604167	0.479167	0.416667
														0.479167	0.354167	0.520833
														0.625	0.333333	0.4375
														0.4375	0.4375	0.4375
														0.458333	0.4375	0.458333
														0.583333	0.416667	0.5
														0.666667	0.375	0.395833
														0.4375	0.541667	0.458333
														0.458333	0.4375	0.5625
														0.520833	0.354167	0.416667
														0.625	0.333333	0.583333
														0.541667	0.416667	0.479167
														0.5	0.395833	0.5625
														0.5625	0.4375	0.416667
														0.416667	0.4375	0.416667
														0.479167	0.5	0.479167
														0.479167	0.354167	0.583333
														0.520833	0.354167	0.520833
														0.541667	0.354167	0.583333
														0.520833	0.395833	0.5
														0.5625	0.395833	0.479167
														0.5625	0.458333	0.5
														0.5	0.458333	0.520833
														0.416667	0.520833	0.458333
														0.520833	0.291667	0.604167
														0.541667	0.375	0.479167
														0.604167	0.479167	0.5
														0.479167	0.416667	0.479167
														0.458333	0.416667	0.5
														0.5	0.4375	0.333333
														0.479167	0.375	0.416667
														0.520833	0.333333	0.541667
														0.520833	0.416667	0.583333
														0.5	0.3125	0.604167
														0.479167	0.4375	0.458333
														0.458333	0.395833	0.479167
														0.583333	0.479167	0.4375
														0.520833	0.333333	0.458333
														0.5625	0.5	0.479167
														0.520833	0.541667	0.541667
														0.541667	0.354167	0.541667
														0.4375	0.333333	0.583333
														0.479167	0.4375	0.4375
														0.479167	0.395833	0.458333
														0.541667	0.458333	0.520833
														0.5	0.5	0.416667
														0.458333	0.416667	0.479167
														0.5625	0.3125	0.520833
														0.541667	0.4375	0.520833
														0.5	0.458333	0.479167
														0.604167	0.3125	0.5
														0.541667	0.375	0.5
														0.604167	0.4375	0.458333
														0.479167	0.354167	0.541667
														0.458333	0.395833	0.479167
														0.458333	0.5	0.541667
														0.583333	0.4375	0.604167
														0.520833	0.416667	0.5
														0.541667	0.395833	0.5
														0.583333	0.375	0.5
														0.520833	0.375	0.520833
														0.479167	0.354167	0.416667
														0.479167	0.375	0.583333
														0.541667	0.375	0.604167
														0.5	0.458333	0.479167
														0.541667	0.4375	0.479167
														0.541667	0.270833	0.520833
														0.5	0.520833	0.416667
														0.4375	0.479167	0.479167
														0.520833	0.270833	0.520833
														0.5625	0.395833	0.416667
														0.5625	0.4375	0.458333
														0.541667	0.583333	0.5
														0.5625	0.375	0.479167
														0.479167	0.354167	0.541667
														0.520833	0.395833	0.520833
														0.520833	0.458333	0.416667
														0.520833	0.291667	0.625
														0.5	0.354167	0.5
														0.520833	0.333333	0.5
														0.541667	0.375	0.4375
														0.583333	0.375	0.4375
														0.520833	0.458333	0.458333
														0.5	0.354167	0.541667
														0.541667	0.395833	0.479167
														0.5625	0.291667	0.604167
														0.541667	0.416667	0.520833
														0.541667	0.375	0.5
														0.541667	0.354167	0.5
														0.583333	0.416667	0.4375
														0.479167	0.479167	0.4375
														0.583333	0.458333	0.583333
														0.520833	0.3125	0.520833
														0.583333	0.520833	0.416667
														0.416667	0.395833	0.479167
														0.583333	0.4375	0.604167
														0.5	0.4375	0.541667
														0.541667	0.458333	0.541667
														0.458333	0.395833	0.5625
														0.541667	0.3125	0.541667
														0.5	0.458333	0.5
														0.5	0.375	0.520833
														0.5	0.375	0.479167
														0.541667	0.333333	0.458333
														0.5625	0.479167	0.5
														0.541667	0.333333	0.583333
														0.541667	0.479167	0.458333
														0.5	0.291667	0.583333
														0.541667	0.375	0.4375
														0.5	0.4375	0.5
														0.5625	0.291667	0.520833
														0.604167	0.354167	0.541667
														0.625	0.354167	0.458333
														0.5625	0.520833	0.416667
														0.541667	0.479167	0.479167
														0.5	0.333333	0.479167
														0.5	0.416667	0.5
														0.5625	0.4375	0.520833
														0.583333	0.375	0.4375
														0.5625	0.4375	0.458333
														0.583333	0.354167	0.416667
														0.479167	0.4375	0.458333
														0.583333	0.375	0.458333
														0.625	0.395833	0.458333
														0.520833	0.4375	0.458333
														0.583333	0.479167	0.5625
														0.625	0.354167	0.5
														0.520833	0.333333	0.416667
														0.604167	0.5	0.5
														0.604167	0.395833	0.479167
														0.479167	0.458333	0.583333
														0.541667	0.354167	0.5625
														0.458333	0.354167	0.5
														0.5	0.354167	0.541667
														0.5625	0.354167	0.5
														0.520833	0.4375	0.458333
														0.5	0.520833	0.541667
														0.5	0.520833	0.520833
														0.5	0.458333	0.458333
														0.583333	0.4375	0.5
														0.541667	0.416667	0.395833
														0.5625	0.416667	0.520833
														0.479167	0.4375	0.520833
														0.479167	0.458333	0.5625
														0.479167	0.354167	0.375
														0.625	0.520833	0.5
														0.583333	0.5	0.4375
														0.458333	0.4375	0.458333
														0.5625	0.458333	0.479167
														0.541667	0.458333	0.541667
														0.520833	0.333333	0.416667
														0.604167	0.5	0.375
														0.5625	0.4375	0.5
														0.479167	0.5625	0.5
														0.395833	0.479167	0.5625
														0.541667	0.458333	0.479167
														0.541667	0.5	0.5625
														0.583333	0.354167	0.416667
														0.583333	0.4375	0.458333
														0.625	0.333333	0.541667
														0.479167	0.479167	0.458333
														0.645833	0.458333	0.5
														0.541667	0.416667	0.541667
														0.458333	0.458333	0.479167
														0.458333	0.395833	0.416667
														0.479167	0.395833	0.5
														0.5625	0.354167	0.541667
														0.541667	0.354167	0.5
														0.520833	0.416667	0.479167
														0.5	0.395833	0.541667
														0.5	0.395833	0.541667
														0.416667	0.3125	0.416667
														0.520833	0.416667	0.458333
														0.5625	0.479167	0.4375
														0.5625	0.354167	0.520833
														0.5625	0.354167	0.479167
														0.604167	0.4375	0.4375
														0.520833	0.291667	0.5
														0.4375	0.354167	0.458333
														0.5625	0.395833	0.333333
														0.604167	0.3125	0.583333
														0.604167	0.395833	0.4375
														0.4375	0.375	0.520833
														0.520833	0.541667	0.520833
														0.583333	0.416667	0.625
														0.5	0.5625	0.458333
														0.541667	0.354167	0.5
														0.645833	0.416667	0.458333
														0.520833	0.458333	0.479167
														0.479167	0.395833	0.458333
														0.395833	0.520833	0.604167
														0.5625	0.479167	0.395833
														0.520833	0.416667	0.583333
														0.5	0.270833	0.395833
														0.458333	0.4375	0.604167
														0.520833	0.4375	0.5
														0.479167	0.4375	0.4375
														0.520833	0.333333	0.4375
														0.520833	0.458333	0.520833
														0.541667	0.416667	0.520833
														0.541667	0.395833	0.5
														0.520833	0.375	0.4375
														0.541667	0.3125	0.604167
														0.541667	0.375	0.541667
														0.479167	0.395833	0.416667
														0.5	0.458333	0.479167
														0.479167	0.416667	0.458333
														0.479167	0.395833	0.479167
														0.479167	0.354167	0.458333
														0.583333	0.333333	0.541667
														0.479167	0.416667	0.5
														0.479167	0.375	0.541667
														0.520833	0.4375	0.479167
														0.479167	0.395833	0.458333
														0.5	0.5	0.479167
														0.520833	0.333333	0.520833
														0.604167	0.25	0.416667
														0.4375	0.416667	0.583333
														0.5	0.354167	0.395833
														0.5	0.458333	0.520833
														0.520833	0.520833	0.5625
														0.541667	0.416667	0.4375
														0.604167	0.458333	0.5625
														0.375	0.354167	0.583333
														0.541667	0.3125	0.5625
														0.541667	0.395833	0.520833
														0.5625	0.458333	0.5
														0.541667	0.416667	0.541667
														0.541667	0.375	0.479167
														0.645833	0.458333	0.479167
														0.645833	0.375	0.479167
														0.583333	0.354167	0.5
														0.541667	0.416667	0.479167
														0.583333	0.395833	0.458333
														0.479167	0.479167	0.4375
														0.541667	0.416667	0.5625
														0.541667	0.3125	0.395833
														0.520833	0.375	0.458333
														0.541667	0.375	0.541667
														0.5625	0.333333	0.458333
														0.541667	0.375	0.5625
														0.645833	0.416667	0.416667
														0.520833	0.395833	0.604167
														0.5625	0.333333	0.479167
														0.5625	0.416667	0.458333
														0.604167	0.375	0.520833
														0.5	0.479167	0.4375
														0.479167	0.479167	0.5625
														0.395833	0.4375	0.4375
														0.458333	0.479167	0.4375
														0.583333	0.416667	0.541667
														0.541667	0.5	0.458333
														0.479167	0.395833	0.5625
														0.416667	0.458333	0.458333
														0.583333	0.4375	0.604167
														0.645833	0.458333	0.5
														0.520833	0.354167	0.5625
														0.5	0.416667	0.479167
														0.541667	0.375	0.416667
														0.479167	0.416667	0.479167
														0.604167	0.4375	0.3125
														0.520833	0.5	0.395833
														0.520833	0.416667	0.520833
														0.583333	0.354167	0.458333
														0.625	0.479167	0.395833
														0.541667	0.541667	0.458333
														0.541667	0.416667	0.416667
														0.479167	0.333333	0.541667
														0.625	0.4375	0.4375
														0.395833	0.479167	0.541667
														0.541667	0.375	0.666667
														0.5625	0.375	0.5625
														0.583333	0.458333	0.4375
														0.5625	0.333333	0.5
														0.520833	0.4375	0.395833
														0.541667	0.4375	0.5
														0.479167	0.4375	0.416667
														0.5625	0.291667	0.541667
														0.541667	0.375	0.520833
														0.583333	0.4375	0.458333
														0.5625	0.541667	0.541667
														0.520833	0.416667	0.604167
														0.479167	0.479167	0.375
														0.5625	0.375	0.416667
														0.604167	0.354167	0.5625
														0.4375	0.458333	0.4375
														0.520833	0.375	0.541667
														0.541667	0.291667	0.5
														0.583333	0.333333	0.479167
														0.5625	0.395833	0.520833
														0.395833	0.354167	0.479167
														0.583333	0.333333	0.5625
														0.520833	0.395833	0.4375
														0.5	0.4375	0.5
														0.5625	0.395833	0.520833
														0.645833	0.354167	0.5
														0.541667	0.4375	0.520833
														0.604167	0.541667	0.416667
														0.541667	0.4375	0.479167
														0.541667	0.395833	0.458333
														0.520833	0.4375	0.479167
														0.520833	0.395833	0.4375
														0.5	0.479167	0.5
														0.5625	0.416667	0.458333
														0.541667	0.375	0.604167
														0.625	0.5	0.520833
														0.5	0.375	0.5
														0.541667	0.354167	0.5
														0.520833	0.458333	0.604167
														0.583333	0.354167	0.520833
														0.541667	0.375	0.520833
														0.583333	0.354167	0.479167
														0.458333	0.354167	0.458333
														0.5625	0.333333	0.5
														0.583333	0.416667	0.458333
														0.583333	0.375	0.4375
														0.5625	0.270833	0.479167
														0.520833	0.416667	0.541667
														0.479167	0.375	0.541667
														0.520833	0.395833	0.416667
														0.520833	0.416667	0.541667
														0.583333	0.416667	0.520833
														0.604167	0.395833	0.4375
														0.5625	0.4375	0.520833
														0.541667	0.416667	0.479167
														0.5625	0.458333	0.5
														0.541667	0.375	0.395833
														0.625	0.375	0.5625
														0.541667	0.458333	0.520833
														0.520833	0.333333	0.458333
														0.416667	0.375	0.479167
														0.604167	0.4375	0.520833
														0.479167	0.3125	0.520833
														0.395833	0.375	0.520833
														0.479167	0.5	0.4375
														0.520833	0.375	0.5625
[truncated: 8,004 more rows]

## Sheet: Figure S4
Figure S4c
NNES		NERS-A		NERS-R
True label	Prediction	True label	Prediction	True label	Prediction
1	0.911369	1	2.74215	1	-1.16064
1	1.78694	1	1.59277	1	-3.54144
1	0.445779	1	-3.74287	1	-2.47315
1	1.37082	1	-1.20476	1	-2.63908
1	0.638535	1	-0.622307	1	-2.1621
1	0.0986177	1	-0.750893	1	-1.49568
1	0.617866	1	2.5286	1	-0.0360472
1	0.187416	1	1.6027	1	0.451405
1	-0.0638545	1	-2.29617	1	0.0539415
1	-0.385211	1	-0.93684	1	1.32366
1	-0.344842	1	-2.39439	1	-1.1427
1	0.876042	1	3.41824	1	-2.87866
1	-0.73078	1	-1.09135	1	-2.47985
1	0.324083	1	-3.77332	1	-1.52598
1	0.818601	1	-2.21245	1	-2.5118
1	4.25588	1	2.47951	1	-4.86178
1	0.571917	1	-3.34086	1	-1.88327
1	1.27468	1	2.20858	1	-2.05975
1	1.43322	1	-0.368224	1	-3.28205
1	-0.428983	1	-1.54451	1	0.7879
1	-0.495173	1	-2.58942	1	-0.968181
1	1.83461	1	-1.19424	1	-3.57265
1	2.03698	1	1.8317	1	-1.57646
1	-0.729592	1	-5.5271	1	-0.535576
1	0.119014	1	-0.458063	1	-1.68752
1	-0.714353	1	0.0356904	1	0.520792
1	0.571699	1	1.11911	1	-0.26471
1	2.37839	1	2.43931	1	-1.45121
1	-0.58656	1	1.00308	1	0.136378
1	2.876	1	-1.74741	1	-5.72116
1	-0.59097	1	-1.70879	1	-1.40561
1	0.859969	1	-1.10132	1	-0.585973
1	1.83134	1	0.405139	1	-4.6406
0	0.412247	0	2.02504	0	-2.0281
0	-0.315519	0	1.17496	0	-0.175591
0	-1.03511	0	-0.92342	0	-0.587071
0	0.871746	0	-1.90215	0	-2.11034
0	-1.16108	0	-1.47711	0	-2.17152
0	1.40275	0	-1.10504	0	-3.0978
0	0.150647	0	0.988617	0	-0.00331746
0	0.96697	0	-2.83054	0	-0.0967852
0	-0.708721	0	-0.0126425	0	-1.62567
0	0.160466	0	-1.30952	0	-0.285229
0	2.11807	0	1.9485	0	-1.21048
0	0.0612829	0	-1.51842	0	-2.56222
0	1.53496	0	1.64162	0	-2.27514
0	-0.370474	0	-3.13847	0	-0.86589
0	2.05416	0	-0.147766	0	-3.33524
0	1.18991	0	0.334745	0	-3.19085
0	1.18748	0	0.479644	0	-2.85501
0	1.00098	0	1.53906	0	-3.98864
0	0.159878	0	-0.24316	0	-2.41597
0	-0.550804	0	-1.3262	0	-0.0300501
0	-0.78767	0	-5.09976	0	-2.75229
0	0.132818	0	-4.28254	0	-1.42269
0	1.74586	0	1.46384	0	-5.31246
0	-0.831879	0	-2.69803	0	-1.57726
0	1.54093	0	-0.711062	0	-3.86807
0	2.42071	0	-0.669888	0	-3.12241
0	-0.344976	0	-0.614961	0	-1.6737
0	1.00841	0	-1.20847	0	-2.86196
0	1.90332	0	-0.0196605	0	-1.70108
0	0.968894	0	0.418655	0	-3.54431
0	0.282253	0	-2.50072	0	-2.26243
0	1.05416	0	-2.59273	0	-1.51287
0	1.86706	0	-2.11247	0	-4.15192

## Sheet: Figure S5
Predict NV vs. NeutV								Predict NA vs. NV								Predict NR vs. NV
NNES		PINES		NERS-A		NERS-R		NNES		PINES		NERS-A		NERS-R		NNES		PINES		NERS-A		NERS-R
True label	Pridiction	True label	Pridiction	True label	Pridiction	True label	Pridiction	True label	Pridiction	True label	Pridiction	True label	Pridiction	True label	Pridiction	True label	Pridiction	True label	Pridiction	True label	Pridiction	True label	Pridiction
1	2.75304	1	3.15425	1	5.34471	1	-2.80763	1	1.40549	1	2.00889	1	4.95568	1	-1.38707	1	1.43943	1	2.36847	1	5.1838	1	-1.24655
1	3.0316	1	4.54758	1	5.52752	1	-2.22907	1	3.20105	1	3.26393	1	5.59381	1	-1.91271	1	2.79953	1	3.27316	1	4.65389	1	-1.37648
1	3.60237	1	4.05136	1	5.40629	1	-2.53141	1	2.61422	1	3.04506	1	4.61628	1	-0.602386	1	2.56553	1	3.06095	1	5.25944	1	-1.02329
1	3.07491	1	1.36587	1	8.20097	1	-1.91766	1	2.8799	1	0.997359	1	6.74807	1	-0.706939	1	1.63485	1	0.905753	1	7.38885	1	0.29496
1	3.43731	1	2.69284	1	6.10998	1	-3.63672	1	2.50862	1	3.43485	1	4.96409	1	-2.1397	1	4.60402	1	4.54123	1	7.24754	1	-5.6117
1	2.89596	1	1.03448	1	5.89866	1	-2.75208	1	3.38291	1	0.205673	1	5.75168	1	-2.68153	1	2.87621	1	1.6603	1	5.80297	1	-1.91124
1	1.59904	1	3.42017	1	5.78779	1	-1.03468	1	0.238639	1	2.70665	1	6.23869	1	0.861133	1	1.1384	1	2.87342	1	6.26116	1	0.00266078
1	3.47165	1	3.12607	1	5.0203	1	-1.36701	1	0.896304	1	3.31321	1	6.5992	1	1.88775	1	1.73796	1	3.95546	1	7.43232	1	-0.329691
1	0.888417	1	2.20225	1	6.20867	1	-0.0908389	1	2.59956	1	1.71292	1	5.66492	1	-0.313791	1	1.94163	1	2.16177	1	6.5543	1	-0.862237
1	1.87673	1	1.83833	1	3.64847	1	-0.354021	1	1.65374	1	0.377491	1	4.40265	1	0.00710812	1	1.84095	1	1.87196	1	5.85503	1	0.0328585
1	0.605367	1	3.56878	1	5.34194	1	-1.32941	1	1.78019	1	2.25378	1	6.25246	1	-1.75308	1	1.96129	1	2.3876	1	8.74389	1	-2.2304
1	2.46004	1	2.35452	1	4.36972	1	-1.31565	1	2.98384	1	5.95911	1	7.24415	1	-2.23394	1	1.62956	1	3.20896	1	6.66124	1	0.638389
1	1.55343	1	2.28109	1	4.51127	1	-1.29859	1	2.34379	1	2.21213	1	6.71695	1	-2.09473	1	1.15016	1	2.62051	1	6.02915	1	-0.308087
1	2.04394	1	5.06433	1	5.31775	1	-1.14853	1	1.87785	1	4.20902	1	5.97153	1	-0.741191	1	0.589103	1	4.80774	1	4.947	1	0.443182
1	2.23112	1	3.40356	1	4.63957	1	-1.7094	1	2.44997	1	3.75777	1	4.38466	1	-1.75126	1	2.60578	1	3.3758	1	6.72055	1	-1.45106
1	0.334552	1	3.24163	1	3.88015	1	1.33667	1	0.832137	1	2.09647	1	5.44168	1	1.11279	1	-0.587014	1	2.05069	1	5.46259	1	3.16081
1	2.27688	1	2.901	1	4.67227	1	0.0945153	1	2.44296	1	3.7272	1	5.10169	1	-0.485162	1	3.49591	1	3.39215	1	5.16223	1	-0.562065
1	1.74394	1	3.00074	1	4.40113	1	-0.590409	1	1.11396	1	2.76987	1	4.44604	1	0.488194	1	1.21716	1	2.60947	1	4.54641	1	1.04476
1	2.13646	1	3.11244	1	4.22695	1	-1.48335	1	1.8298	1	1.78166	1	1.33903	1	-0.102057	1	1.46176	1	2.58497	1	1.89791	1	-0.0130964
1	3.87153	1	2.85005	1	4.61763	1	-3.34935	1	2.43119	1	2.95193	1	5.73332	1	-0.79529	1	2.9003	1	2.86754	1	5.35606	1	-2.14625
1	2.60102	1	4.73198	1	5.23991	1	-1.07091	1	2.94397	1	4.59233	1	5.21241	1	-1.68743	1	2.06096	1	3.40546	1	4.66481	1	-0.135776
1	2.6422	1	0.764948	1	7.28938	1	-2.71772	1	0.656136	1	1.94942	1	6.22801	1	0.684564	1	1.55333	1	0.580613	1	8.18895	1	-1.75483
1	2.10874	1	3.10176	1	5.54056	1	-0.570272	1	1.6614	1	2.22216	1	6.88531	1	-0.665618	1	1.86964	1	2.35598	1	5.57154	1	-0.301612
1	2.11271	1	1.02517	1	5.13327	1	-0.341051	1	2.02494	1	2.14792	1	5.38649	1	0.13626	1	1.43122	1	2.64868	1	6.67281	1	0.8869
1	2.20953	1	3.20161	1	5.414	1	-0.994084	1	1.27619	1	3.49082	1	5.94372	1	0.213711	1	-0.0198224	1	3.51532	1	5.0561	1	0.812908
1	1.93299	1	2.26959	1	1.86362	1	-1.82959	1	2.19296	1	2.10061	1	1.99347	1	-1.7896	1	1.35015	1	1.48627	1	2.29377	1	-0.0773924
1	2.20212	1	3.34233	1	5.60156	1	-2.18757	1	1.32018	1	4.86397	1	7.31209	1	-0.795837	1	1.73919	1	3.54903	1	5.74069	1	-1.00056
1	2.41706	1	4.05414	1	4.58569	1	-0.0651048	1	3.56247	1	5.36404	1	6.1084	1	-1.55157	1	1.55857	1	3.97806	1	7.10736	1	0.628334
1	1.71787	1	2.68209	1	1.39257	1	-3.22931	1	0.587271	1	3.12614	1	2.10871	1	-1.31295	1	0.673764	1	3.72161	1	1.52651	1	-0.96418
1	3.11869	1	2.87135	1	7.71927	1	-2.58493	1	3.17688	1	2.43611	1	7.85063	1	-2.5803	1	1.28582	1	2.30962	1	8.47881	1	-0.54959
1	0.769491	1	2.42731	1	5.48654	1	1.01784	1	1.50925	1	1.84688	1	5.904	1	0.429023	1	0.264319	1	3.13126	1	4.31613	1	1.46454
1	1.63323	1	2.95847	1	1.90965	1	1.4734	1	1.89442	1	2.73846	1	1.93408	1	1.10589	1	0.590267	1	4.00912	1	2.52087	1	2.23547
1	3.19884	1	2.54059	1	3.07896	1	0.294153	1	3.62794	1	2.52273	1	5.24738	1	-1.29134	1	2.0108	1	3.45928	1	4.62796	1	1.2816
0	-0.426457	0	2.69098	0	3.05982	0	0.51048	0	2.75304	0	3.15425	0	5.34471	0	-2.80763	0	2.75304	0	3.15425	0	5.34471	0	-2.80763
0	0.0438241	0	2.17662	0	2.48626	0	-0.280425	0	3.0316	0	4.54758	0	5.52752	0	-2.22907	0	3.0316	0	4.54758	0	5.52752	0	-2.22907
0	1.49397	0	1.48155	0	3.24587	0	-0.178272	0	3.60237	0	4.05136	0	5.40629	0	-2.53141	0	3.60237	0	4.05136	0	5.40629	0	-2.53141
0	-0.0548907	0	-0.531221	0	6.02341	0	1.6628	0	3.07491	0	1.36587	0	8.20097	0	-1.91766	0	3.07491	0	1.36587	0	8.20097	0	-1.91766
0	0.516123	0	1.9549	0	3.08738	0	-0.672098	0	3.43731	0	2.69284	0	6.10998	0	-3.63672	0	3.43731	0	2.69284	0	6.10998	0	-3.63672
0	1.5301	0	3.05789	0	6.57713	0	-2.59859	0	2.89596	0	1.03448	0	5.89866	0	-2.75208	0	2.89596	0	1.03448	0	5.89866	0	-2.75208
0	0.454674	0	2.25446	0	6.64444	0	0.535873	0	1.59904	0	3.42017	0	5.78779	0	-1.03468	0	1.59904	0	3.42017	0	5.78779	0	-1.03468
0	-0.160436	0	2.48346	0	6.25995	0	1.97179	0	3.47165	0	3.12607	0	5.0203	0	-1.36701	0	3.47165	0	3.12607	0	5.0203	0	-1.36701
0	0.487351	0	1.71889	0	2.82162	0	1.30249	0	0.888417	0	2.20225	0	6.20867	0	-0.0908389	0	0.888417	0	2.20225	0	6.20867	0	-0.0908389
0	0.263746	0	0.797219	0	3.9673	0	0.749437	0	1.87673	0	1.83833	0	3.64847	0	-0.354021	0	1.87673	0	1.83833	0	3.64847	0	-0.354021
0	-0.944702	0	1.49459	0	4.73511	0	0.852703	0	0.605367	0	3.56878	0	5.34194	0	-1.32941	0	0.605367	0	3.56878	0	5.34194	0	-1.32941
0	0.169943	0	3.23479	0	2.98542	0	1.43523	0	2.46004	0	2.35452	0	4.36972	0	-1.31565	0	2.46004	0	2.35452	0	4.36972	0	-1.31565
0	-1.09704	0	0.858897	0	5.00371	0	1.21806	0	1.55343	0	2.28109	0	4.51127	0	-1.29859	0	1.55343	0	2.28109	0	4.51127	0	-1.29859
0	-0.30183	0	3.36088	0	3.51389	0	0.766653	0	2.04394	0	5.06433	0	5.31775	0	-1.14853	0	2.04394	0	5.06433	0	5.31775	0	-1.14853
0	1.15686	0	3.33287	0	4.67865	0	0.334414	0	2.23112	0	3.40356	0	4.63957	0	-1.7094	0	2.23112	0	3.40356	0	4.63957	0	-1.7094
0	-0.746677	0	2.38258	0	4.57761	0	1.82261	0	0.334552	0	3.24163	0	3.88015	0	1.33667	0	0.334552	0	3.24163	0	3.88015	0	1.33667
0	0.0196083	0	2.59874	0	3.70456	0	2.8853	0	2.27688	0	2.901	0	4.67227	0	0.0945153	0	2.27688	0	2.901	0	4.67227	0	0.0945153
0	-1.43001	0	1.62244	0	3.32831	0	2.59132	0	1.74394	0	3.00074	0	4.40113	0	-0.590409	0	1.74394	0	3.00074	0	4.40113	0	-0.590409
0	-0.178445	0	1.86756	0	3.03424	0	1.61579	0	2.13646	0	3.11244	0	4.22695	0	-1.48335	0	2.13646	0	3.11244	0	4.22695	0	-1.48335
0	1.26501	0	2.07802	0	4.34628	0	-0.97839	0	3.87153	0	2.85005	0	4.61763	0	-3.34935	0	3.87153	0	2.85005	0	4.61763	0	-3.34935
0	1.05703	0	3.0988	0	4.49595	0	-0.143894	0	2.60102	0	4.73198	0	5.23991	0	-1.07091	0	2.60102	0	4.73198	0	5.23991	0	-1.07091
0	0.0685718	0	0.53404	0	4.79826	0	0.638671	0	2.6422	0	0.764948	0	7.28938	0	-2.71772	0	2.6422	0	0.764948	0	7.28938	0	-2.71772
0	-0.369404	0	1.08784	0	4.62371	0	1.80597	0	2.10874	0	3.10176	0	5.54056	0	-0.570272	0	2.10874	0	3.10176	0	5.54056	0	-0.570272
0	-0.437967	0	1.00691	0	5.71171	0	1.72115	0	2.11271	0	1.02517	0	5.13327	0	-0.341051	0	2.11271	0	1.02517	0	5.13327	0	-0.341051
0	-1.52349	0	2.41071	0	4.69578	0	3.07959	0	2.20953	0	3.20161	0	5.414	0	-0.994084	0	2.20953	0	3.20161	0	5.414	0	-0.994084
0	0.0696161	0	1.71865	0	2.62086	0	0.104105	0	1.93299	0	2.26959	0	1.86362	0	-1.82959	0	1.93299	0	2.26959	0	1.86362	0	-1.82959
0	-0.329891	0	2.46295	0	5.1798	0	0.070291	0	2.20212	0	3.34233	0	5.60156	0	-2.18757	0	2.20212	0	3.34233	0	5.60156	0	-2.18757
0	-0.00772266	0	3.505	0	4.12356	0	1.65196	0	2.41706	0	4.05414	0	4.58569	0	-0.0651048	0	2.41706	0	4.05414	0	4.58569	0	-0.0651048
0	0.293976	0	1.7829	0	1.05134	0	-0.810414	0	1.71787	0	2.68209	0	1.39257	0	-3.22931	0	1.71787	0	2.68209	0	1.39257	0	-3.22931
0	0.248034	0	2.27427	0	6.06807	0	0.813391	0	3.11869	0	2.87135	0	7.71927	0	-2.58493	0	3.11869	0	2.87135	0	7.71927	0	-2.58493
0	0.0958947	0	2.05367	0	4.26875	0	0.493982	0	0.769491	0	2.42731	0	5.48654	0	1.01784	0	0.769491	0	2.42731	0	5.48654	0	1.01784
0	0.243408	0	2.41903	0	0.450533	0	2.68653	0	1.63323	0	2.95847	0	1.90965	0	1.4734	0	1.63323	0	2.95847	0	1.90965	0	1.4734
0	-0.82269	0	3.74251	0	3.54142	0	3.15069	0	3.19884	0	2.54059	0	3.07896	0	0.294153	0	3.19884	0	2.54059	0	3.07896	0	0.294153

## Sheet: Figure S6
Figure S6d
NV vs. NeutV	NA vs. NV	NR vs. NV
0.5	0.440678	0.474576
0.516949	0.466102	0.483051
0.483051	0.483051	0.483051
0.5	0.457627	0.457627
0.533898	0.474576	0.5
0.525424	0.508475	0.516949
0.576271	0.533898	0.466102
0.525424	0.483051	0.440678
0.525424	0.525424	0.516949
0.533898	0.5	0.559322
0.610169	0.491525	0.483051
0.584746	0.525424	0.491525
0.559322	0.550847	0.516949
0.550847	0.483051	0.542373
0.516949	0.491525	0.542373
0.567797	0.525424	0.483051
0.576271	0.474576	0.5
0.550847	0.491525	0.491525
0.567797	0.474576	0.474576
0.525424	0.5	0.525424
0.559322	0.491525	0.483051
0.59322	0.525424	0.466102
0.584746	0.5	0.449153
0.576271	0.491525	0.457627
0.618644	0.483051	0.5
0.59322	0.508475	0.466102
0.584746	0.508475	0.5
0.610169	0.550847	0.491525
0.5	0.525424	0.5
0.550847	0.542373	0.491525
0.525424	0.584746	0.516949
0.542373	0.550847	0.508475
0.533898	0.508475	0.584746
0.567797	0.491525	0.466102
0.576271	0.449153	0.491525
0.474576	0.508475	0.483051
0.483051	0.449153	0.5
0.440678	0.491525	0.533898
0.474576	0.525424	0.508475
0.542373	0.559322	0.516949
0.525424	0.559322	0.491525
0.550847	0.559322	0.508475
0.576271	0.542373	0.576271
0.576271	0.525424	0.59322
0.644068	0.474576	0.550847
0.610169	0.525424	0.483051
0.610169	0.576271	0.466102
0.533898	0.59322	0.508475
0.550847	0.59322	0.483051
0.601695	0.525424	0.601695
0.635593	0.440678	0.576271
0.635593	0.559322	0.508475
0.59322	0.559322	0.525424
0.559322	0.508475	0.440678
0.525424	0.533898	0.5
0.525424	0.550847	0.491525
0.491525	0.483051	0.491525
0.474576	0.5	0.483051
0.415254	0.516949	0.491525
0.661017	0.474576	0.610169
0.635593	0.508475	0.525424
0.601695	0.533898	0.525424
0.550847	0.466102	0.474576
0.567797	0.449153	0.449153
0.567797	0.491525	0.432203
0.516949	0.508475	0.40678
0.508475	0.483051	0.440678
0.423729	0.466102	0.449153
0.474576	0.483051	0.457627
0.610169	0.508475	0.610169
0.610169	0.516949	0.542373
0.559322	0.508475	0.516949
0.508475	0.423729	0.491525
0.483051	0.432203	0.457627
0.542373	0.5	0.466102
0.533898	0.508475	0.457627
0.508475	0.491525	0.483051
0.415254	0.449153	0.466102
0.423729	0.466102	0.466102
0.610169	0.5	0.601695
0.550847	0.466102	0.567797
0.533898	0.491525	0.516949
0.533898	0.449153	0.423729
0.533898	0.40678	0.474576
0.533898	0.491525	0.5
0.559322	0.483051	0.483051
0.466102	0.474576	0.508475
0.449153	0.474576	0.483051
0.40678	0.508475	0.508475
0.508475	0.491525	0.584746
0.533898	0.466102	0.550847
0.525424	0.449153	0.474576
0.576271	0.474576	0.440678
0.559322	0.432203	0.491525
0.567797	0.457627	0.508475
0.550847	0.491525	0.508475
0.550847	0.457627	0.516949
0.542373	0.466102	0.516949
0.423729	0.508475	0.508475
0.5	0.466102	0.584746
0.533898	0.457627	0.525424
0.559322	0.449153	0.508475
0.584746	0.449153	0.457627
0.584746	0.440678	0.449153
0.567797	0.449153	0.491525
0.525424	0.449153	0.5
0.525424	0.491525	0.483051
0.533898	0.474576	0.483051
0.491525	0.457627	0.491525
0.533898	0.440678	0.559322
0.542373	0.466102	0.491525
0.525424	0.466102	0.491525
0.533898	0.483051	0.440678
0.584746	0.457627	0.457627
0.576271	0.483051	0.491525
0.576271	0.423729	0.491525
0.508475	0.483051	0.5
0.516949	0.508475	0.491525
0.474576	0.466102	0.5
0.516949	0.516949	0.542373
0.516949	0.516949	0.525424
0.508475	0.5	0.576271
0.516949	0.5	0.610169
0.559322	0.483051	0.559322
0.550847	0.449153	0.491525
0.533898	0.474576	0.491525
0.525424	0.449153	0.457627
0.533898	0.491525	0.423729
0.559322	0.491525	0.474576
0.533898	0.516949	0.550847
0.525424	0.516949	0.533898
0.559322	0.483051	0.483051
0.483051	0.508475	0.5
0.474576	0.525424	0.576271
0.533898	0.584746	0.533898
0.559322	0.559322	0.576271
0.542373	0.533898	0.559322
0.550847	0.516949	0.542373
0.542373	0.5	0.567797
0.559322	0.533898	0.559322
0.567797	0.533898	0.576271
0.576271	0.5	0.533898
0.559322	0.491525	0.474576
0.584746	0.508475	0.5
0.542373	0.457627	0.457627
0.542373	0.508475	0.483051
0.525424	0.559322	0.483051
0.550847	0.516949	0.601695
0.5	0.542373	0.559322
0.491525	0.508475	0.516949
0.525424	0.5	0.508475
0.5	0.542373	0.491525
0.516949	0.516949	0.5
0.550847	0.550847	0.525424
0.550847	0.542373	0.525424
0.567797	0.516949	0.516949
0.576271	0.525424	0.542373
0.559322	0.542373	0.559322
0.559322	0.533898	0.550847
0.59322	0.508475	0.567797
0.584746	0.525424	0.516949
0.559322	0.491525	0.466102
0.567797	0.508475	0.449153
0.567797	0.508475	0.483051
0.567797	0.483051	0.525424
0.542373	0.5	0.508475
0.483051	0.542373	0.542373
0.483051	0.516949	0.491525
0.5	0.516949	0.483051
0.525424	0.550847	0.525424
0.542373	0.559322	0.559322
0.516949	0.542373	0.525424
0.542373	0.516949	0.508475
0.508475	0.474576	0.542373
0.567797	0.5	0.550847
0.542373	0.533898	0.576271
0.516949	0.516949	0.542373
0.567797	0.516949	0.516949
0.627119	0.525424	0.457627
0.584746	0.525424	0.491525
0.584746	0.508475	0.440678
0.601695	0.525424	0.457627
0.59322	0.491525	0.516949
0.584746	0.5	0.491525
0.5	0.533898	0.576271
0.525424	0.483051	0.516949
0.516949	0.491525	0.550847
0.533898	0.466102	0.559322
0.508475	0.525424	0.525424
0.5	0.525424	0.516949
0.491525	0.491525	0.550847
0.5	0.483051	0.525424
0.516949	0.533898	0.542373
0.516949	0.533898	0.542373
0.533898	0.491525	0.491525
0.610169	0.516949	0.449153
0.584746	0.59322	0.440678
0.576271	0.516949	0.449153
0.542373	0.525424	0.466102
0.567797	0.542373	0.474576
0.576271	0.516949	0.474576
0.567797	0.516949	0.516949
0.550847	0.559322	0.533898
0.525424	0.474576	0.550847
0.516949	0.516949	0.550847
0.525424	0.525424	0.559322
0.550847	0.508475	0.533898
0.533898	0.525424	0.516949
0.5	0.483051	0.516949
0.508475	0.508475	0.5
0.491525	0.516949	0.542373
0.525424	0.550847	0.533898
0.533898	0.5	0.491525
0.525424	0.525424	0.542373
0.567797	0.542373	0.474576
0.550847	0.533898	0.440678
0.601695	0.525424	0.440678
0.542373	0.533898	0.457627
0.567797	0.525424	0.491525
0.601695	0.525424	0.483051
0.59322	0.516949	0.483051
0.567797	0.533898	0.5
0.508475	0.483051	0.542373
0.483051	0.5	0.516949
0.508475	0.516949	0.508475
0.5	0.542373	0.576271
0.516949	0.542373	0.516949
0.542373	0.491525	0.542373
0.508475	0.550847	0.491525
0.533898	0.567797	0.516949
0.5	0.483051	0.483051
0.5	0.525424	0.5
0.542373	0.516949	0.466102
0.533898	0.508475	0.491525
0.576271	0.525424	0.466102
0.610169	0.533898	0.466102
0.584746	0.542373	0.457627
0.584746	0.533898	0.474576
0.618644	0.550847	0.466102
0.601695	0.550847	0.457627
0.491525	0.525424	0.542373
0.474576	0.516949	0.559322
0.516949	0.533898	0.576271
0.516949	0.5	0.550847
0.525424	0.516949	0.542373
0.508475	0.5	0.516949
0.533898	0.508475	0.474576
0.584746	0.533898	0.466102
0.559322	0.542373	0.474576
0.567797	0.533898	0.491525
0.567797	0.533898	0.516949
0.567797	0.533898	0.474576
0.576271	0.516949	0.516949
0.59322	0.542373	0.474576
0.542373	0.5	0.5
0.567797	0.491525	0.508475
0.567797	0.542373	0.491525
0.610169	0.550847	0.491525
0.576271	0.542373	0.533898
0.610169	0.491525	0.516949
0.601695	0.559322	0.483051
0.661017	0.533898	0.432203
0.576271	0.508475	0.415254
0.525424	0.525424	0.457627
0.567797	0.525424	0.491525
0.601695	0.508475	0.550847
0.601695	0.457627	0.474576
0.601695	0.5	0.449153
0.559322	0.491525	0.5
0.59322	0.5	0.5
0.59322	0.483051	0.542373
0.610169	0.5	0.567797
0.576271	0.533898	0.584746
0.567797	0.542373	0.542373
0.584746	0.466102	0.466102
0.601695	0.483051	0.5
0.567797	0.491525	0.5
0.59322	0.423729	0.533898
0.627119	0.5	0.550847
0.610169	0.474576	0.576271
0.576271	0.466102	0.516949
0.533898	0.5	0.516949
0.525424	0.5	0.550847
0.567797	0.474576	0.567797
0.584746	0.533898	0.576271
0.550847	0.5	0.576271
0.559322	0.449153	0.533898
0.610169	0.533898	0.5
0.576271	0.542373	0.533898
0.627119	0.508475	0.559322
0.601695	0.466102	0.559322
0.567797	0.508475	0.533898
0.559322	0.474576	0.525424
0.567797	0.516949	0.550847
0.59322	0.5	0.601695
0.601695	0.516949	0.59322
0.550847	0.516949	0.576271
0.576271	0.491525	0.559322
0.542373	0.508475	0.576271
0.567797	0.474576	0.516949
0.59322	0.483051	0.508475
0.601695	0.516949	0.516949
0.627119	0.525424	0.559322
0.59322	0.516949	0.550847
0.576271	0.5	0.525424
0.584746	0.508475	0.5
0.559322	0.483051	0.576271
0.550847	0.5	0.601695
0.576271	0.550847	0.576271
0.576271	0.516949	0.567797
0.550847	0.508475	0.567797
0.559322	0.491525	0.542373
0.567797	0.483051	0.567797
0.59322	0.491525	0.559322
0.610169	0.466102	0.59322
0.584746	0.508475	0.5
0.610169	0.508475	0.525424
0.618644	0.525424	0.550847
0.584746	0.525424	0.516949
0.59322	0.483051	0.525424
0.567797	0.5	0.516949
0.584746	0.516949	0.525424
0.559322	0.533898	0.59322
0.559322	0.567797	0.533898
0.567797	0.525424	0.567797
0.576271	0.516949	0.533898
0.567797	0.508475	0.567797
0.550847	0.525424	0.559322
0.533898	0.483051	0.584746
0.550847	0.491525	0.542373
0.584746	0.491525	0.567797
0.550847	0.457627	0.542373
0.516949	0.5	0.542373
0.525424	0.466102	0.516949
0.610169	0.491525	0.533898
0.627119	0.525424	0.533898
0.618644	0.508475	0.567797
0.59322	0.508475	0.550847
0.567797	0.483051	0.610169
0.59322	0.516949	0.525424
0.601695	0.576271	0.533898
0.610169	0.525424	0.508475
0.559322	0.516949	0.5
0.584746	0.516949	0.5
0.576271	0.508475	0.508475
0.550847	0.5	0.516949
0.542373	0.466102	0.474576
0.550847	0.483051	0.525424
0.542373	0.415254	0.533898
0.567797	0.5	0.559322
0.610169	0.525424	0.584746
0.584746	0.559322	0.567797
0.610169	0.525424	0.550847
0.601695	0.5	0.5
0.576271	0.525424	0.508475
0.627119	0.491525	0.508475
0.644068	0.440678	0.525424
0.584746	0.483051	0.59322
0.618644	0.516949	0.601695
0.627119	0.567797	0.610169
0.627119	0.516949	0.559322
0.618644	0.542373	0.5
0.576271	0.5	0.491525
0.550847	0.533898	0.491525
0.559322	0.508475	0.533898
0.525424	0.525424	0.525424
0.533898	0.491525	0.525424
0.5	0.449153	0.542373
0.533898	0.5	0.559322
0.59322	0.516949	0.525424
0.59322	0.559322	0.576271
0.567797	0.559322	0.559322
0.559322	0.567797	0.567797
0.559322	0.516949	0.576271
0.59322	0.508475	0.542373
0.601695	0.542373	0.516949
0.559322	0.5	0.508475
0.618644	0.466102	0.508475
0.669492	0.432203	0.533898
0.601695	0.440678	0.584746
0.584746	0.516949	0.610169
0.567797	0.533898	0.59322
0.610169	0.533898	0.525424
0.59322	0.525424	0.559322
0.584746	0.516949	0.542373
0.59322	0.516949	0.542373
0.567797	0.516949	0.516949
0.542373	0.525424	0.525424
0.525424	0.542373	0.542373
0.508475	0.5	0.542373
0.516949	0.525424	0.559322
0.559322	0.516949	0.584746
0.567797	0.533898	0.567797
0.550847	0.567797	0.576271
0.567797	0.59322	0.550847
0.567797	0.576271	0.5
0.610169	0.576271	0.516949
0.525424	0.508475	0.542373
0.550847	0.508475	0.508475
0.533898	0.508475	0.5
0.525424	0.474576	0.483051
0.559322	0.491525	0.533898
0.550847	0.491525	0.516949
0.652542	0.516949	0.5
0.618644	0.491525	0.576271
0.601695	0.533898	0.550847
0.601695	0.525424	0.542373
0.601695	0.5	0.525424
0.601695	0.508475	0.533898
0.576271	0.491525	0.508475
0.559322	0.516949	0.516949
0.559322	0.516949	0.525424
0.516949	0.474576	0.525424
0.483051	0.508475	0.525424
0.491525	0.533898	0.533898
0.525424	0.550847	0.576271
0.567797	0.550847	0.567797
0.59322	0.542373	0.59322
0.601695	0.567797	0.550847
0.584746	0.627119	0.508475
0.567797	0.567797	0.550847
0.559322	0.601695	0.550847
0.542373	0.491525	0.457627
0.610169	0.5	0.5
0.525424	0.533898	0.525424
0.474576	0.533898	0.533898
0.474576	0.542373	0.516949
0.542373	0.542373	0.525424
0.533898	0.508475	0.525424
0.559322	0.491525	0.525424
0.516949	0.457627	0.525424
0.508475	0.466102	0.508475
0.516949	0.466102	0.516949
0.508475	0.508475	0.508475
0.601695	0.516949	0.5
0.644068	0.525424	0.5
0.610169	0.5	0.516949
0.635593	0.516949	0.525424
0.618644	0.5	0.559322
0.601695	0.491525	0.550847
0.601695	0.5	0.516949
0.516949	0.5	0.516949
0.550847	0.508475	0.550847
0.550847	0.474576	0.533898
0.508475	0.5	0.491525
0.457627	0.474576	0.516949
0.5	0.533898	0.550847
0.516949	0.550847	0.576271
0.525424	0.508475	0.567797
0.533898	0.533898	0.567797
0.542373	0.525424	0.584746
0.576271	0.550847	0.533898
0.559322	0.516949	0.567797
0.567797	0.483051	0.508475
0.584746	0.466102	0.466102
0.559322	0.491525	0.466102
0.483051	0.423729	0.5
0.491525	0.483051	0.474576
0.483051	0.525424	0.5
0.525424	0.525424	0.525424
0.533898	0.559322	0.516949
0.508475	0.550847	0.584746
0.559322	0.550847	0.550847
0.5	0.508475	0.508475
0.525424	0.483051	0.5
0.533898	0.5	0.508475
0.550847	0.474576	0.516949
0.567797	0.5	0.5
0.567797	0.5	0.474576
0.5	0.491525	0.508475
0.550847	0.491525	0.5
0.59322	0.550847	0.516949
0.601695	0.533898	0.525424
0.59322	0.508475	0.491525
0.601695	0.474576	0.474576
0.627119	0.466102	0.516949
0.601695	0.5	0.533898
0.576271	0.491525	0.533898
0.627119	0.491525	0.550847
0.559322	0.491525	0.542373
0.567797	0.516949	0.533898
0.525424	0.491525	0.516949
0.516949	0.474576	0.508475
0.474576	0.491525	0.533898
0.516949	0.533898	0.525424
0.559322	0.525424	0.516949
0.542373	0.550847	0.550847
0.550847	0.516949	0.59322
0.542373	0.423729	0.59322
0.550847	0.440678	0.550847
0.525424	0.466102	0.542373
0.533898	0.432203	0.525424
0.516949	0.474576	0.516949
0.542373	0.466102	0.449153
0.508475	0.508475	0.466102
0.483051	0.5	0.491525
0.432203	0.491525	0.5
0.491525	0.516949	0.508475
0.550847	0.542373	0.542373
0.584746	0.550847	0.508475
0.567797	0.525424	0.533898
0.567797	0.542373	0.525424
0.584746	0.533898	0.533898
0.550847	0.542373	0.559322
0.567797	0.5	0.466102
0.542373	0.491525	0.491525
0.508475	0.533898	0.508475
0.516949	0.525424	0.508475
0.533898	0.5	0.5
0.542373	0.5	0.5
0.567797	0.483051	0.516949
0.567797	0.466102	0.423729
0.550847	0.466102	0.457627
0.559322	0.508475	0.491525
0.601695	0.466102	0.491525
0.550847	0.5	0.466102
0.550847	0.550847	0.508475
0.516949	0.516949	0.440678
0.5	0.474576	0.449153
0.559322	0.457627	0.457627
0.584746	0.491525	0.474576
0.576271	0.516949	0.508475
0.584746	0.525424	0.576271
0.576271	0.516949	0.550847
0.525424	0.516949	0.542373
0.516949	0.474576	0.542373
0.516949	0.474576	0.567797
0.5	0.508475	0.457627
0.525424	0.533898	0.5
0.533898	0.491525	0.533898
0.533898	0.516949	0.542373
0.516949	0.542373	0.550847
0.567797	0.474576	0.508475
0.542373	0.474576	0.516949
0.533898	0.474576	0.508475
0.474576	0.466102	0.525424
0.491525	0.457627	0.567797
0.440678	0.457627	0.483051
0.483051	0.457627	0.5
0.466102	0.466102	0.474576
0.440678	0.483051	0.5
0.457627	0.516949	0.5
0.483051	0.516949	0.533898
0.550847	0.491525	0.533898
0.542373	0.508475	0.525424
0.567797	0.525424	0.525424
0.584746	0.550847	0.516949
0.533898	0.559322	0.516949
0.567797	0.576271	0.567797
0.584746	0.516949	0.576271
0.601695	0.533898	0.550847
0.550847	0.559322	0.542373
0.567797	0.533898	0.483051
0.550847	0.516949	0.5
0.559322	0.440678	0.5
0.559322	0.508475	0.5
0.542373	0.516949	0.508475
0.516949	0.508475	0.483051
0.525424	0.516949	0.483051
0.550847	0.533898	0.491525
0.533898	0.5	0.508475
0.542373	0.483051	0.533898
0.567797	0.508475	0.474576
0.584746	0.525424	0.483051
0.525424	0.525424	0.508475
0.508475	0.491525	0.483051
0.525424	0.483051	0.457627
0.576271	0.491525	0.474576
0.567797	0.457627	0.449153
0.584746	0.508475	0.559322
0.567797	0.516949	0.550847
0.567797	0.516949	0.508475
0.516949	0.516949	0.533898
0.533898	0.483051	0.508475
0.5	0.483051	0.5
0.5	0.491525	0.5
0.508475	0.525424	0.474576
0.542373	0.508475	0.576271
0.5	0.5	0.542373
0.525424	0.525424	0.533898
0.525424	0.542373	0.491525
0.5	0.483051	0.550847
0.525424	0.474576	0.525424
0.5	0.491525	0.508475
0.508475	0.533898	0.508475
0.466102	0.457627	0.5
0.432203	0.423729	0.483051
0.440678	0.466102	0.5
0.40678	0.457627	0.508475
0.457627	0.542373	0.508475
0.491525	0.533898	0.525424
0.5	0.525424	0.550847
0.550847	0.550847	0.542373
0.550847	0.533898	0.559322
0.516949	0.542373	0.533898
0.542373	0.542373	0.610169
0.567797	0.550847	0.610169
0.559322	0.5	0.59322
0.576271	0.542373	0.576271
0.584746	0.5	0.567797
0.525424	0.542373	0.576271
0.525424	0.508475	0.550847
0.542373	0.550847	0.542373
0.559322	0.516949	0.491525
0.533898	0.5	0.491525
0.542373	0.5	0.466102
0.550847	0.516949	0.491525
0.59322	0.533898	0.466102
0.550847	0.5	0.474576
0.533898	0.533898	0.449153
0.533898	0.516949	0.508475
0.491525	0.525424	0.474576
0.542373	0.542373	0.516949
0.533898	0.542373	0.508475
0.567797	0.508475	0.491525
0.550847	0.483051	0.491525
0.533898	0.466102	0.508475
0.618644	0.457627	0.5
0.576271	0.466102	0.483051
0.550847	0.5	0.550847
0.550847	0.525424	0.5
0.567797	0.525424	0.525424
0.550847	0.516949	0.516949
0.525424	0.483051	0.449153
0.542373	0.491525	0.533898
0.516949	0.525424	0.550847
0.533898	0.516949	0.533898
0.516949	0.5	0.525424
0.491525	0.516949	0.559322
0.516949	0.516949	0.533898
0.533898	0.491525	0.491525
0.533898	0.5	0.491525
0.457627	0.491525	0.533898
0.449153	0.449153	0.550847
0.423729	0.457627	0.5
0.483051	0.525424	0.466102
0.474576	0.5	0.5
0.432203	0.466102	0.525424
0.483051	0.516949	0.508475
0.491525	0.559322	0.525424
0.550847	0.542373	0.559322
0.576271	0.550847	0.550847
0.525424	0.525424	0.550847
0.550847	0.508475	0.567797
0.584746	0.525424	0.59322
0.567797	0.516949	0.677966
0.584746	0.525424	0.618644
0.618644	0.516949	0.550847
0.610169	0.508475	0.610169
0.576271	0.567797	0.576271
0.516949	0.508475	0.576271
0.491525	0.508475	0.584746
0.567797	0.525424	0.567797
0.584746	0.491525	0.576271
0.516949	0.466102	0.533898
0.59322	0.491525	0.466102
0.584746	0.508475	0.525424
0.525424	0.474576	0.457627
0.525424	0.508475	0.483051
0.559322	0.508475	0.483051
0.533898	0.491525	0.457627
0.440678	0.5	0.474576
0.491525	0.525424	0.508475
0.525424	0.516949	0.474576
0.5	0.491525	0.466102
0.533898	0.525424	0.483051
0.525424	0.516949	0.5
0.516949	0.491525	0.508475
0.5	0.5	0.483051
0.508475	0.5	0.516949
0.432203	0.491525	0.516949
0.491525	0.474576	0.5
0.466102	0.533898	0.466102
0.440678	0.5	0.440678
0.457627	0.5	0.542373
0.491525	0.474576	0.576271
0.5	0.550847	0.508475
0.516949	0.601695	0.525424
0.567797	0.559322	0.559322
0.533898	0.525424	0.567797
0.567797	0.559322	0.576271
0.576271	0.525424	0.610169
0.601695	0.559322	0.677966
0.584746	0.559322	0.644068
0.652542	0.584746	0.652542
0.610169	0.59322	0.610169
0.559322	0.584746	0.559322
0.59322	0.601695	0.550847
0.550847	0.533898	0.618644
0.559322	0.516949	0.576271
0.550847	0.559322	0.59322
0.610169	0.542373	0.59322
0.601695	0.508475	0.550847
0.559322	0.533898	0.440678
0.559322	0.550847	0.533898
0.567797	0.550847	0.516949
0.5	0.567797	0.466102
0.550847	0.550847	0.466102
0.483051	0.516949	0.474576
0.432203	0.508475	0.533898
0.423729	0.516949	0.483051
0.491525	0.508475	0.449153
0.474576	0.516949	0.457627
0.483051	0.483051	0.457627
0.525424	0.474576	0.5
0.483051	0.5	0.533898
0.516949	0.516949	0.525424
0.491525	0.5	0.533898
0.474576	0.474576	0.5
0.474576	0.474576	0.483051
0.474576	0.508475	0.474576
0.457627	0.550847	0.466102
0.432203	0.508475	0.449153
0.398305	0.483051	0.483051
0.483051	0.483051	0.542373
0.525424	0.483051	0.533898
0.516949	0.525424	0.567797
0.550847	0.550847	0.533898
0.550847	0.550847	0.567797
0.567797	0.525424	0.627119
0.576271	0.525424	0.635593
0.584746	0.559322	0.635593
0.59322	0.550847	0.635593
0.644068	0.559322	0.644068
0.559322	0.576271	0.567797
0.550847	0.59322	0.533898
0.533898	0.601695	0.516949
0.576271	0.491525	0.59322
0.59322	0.516949	0.618644
0.584746	0.483051	0.618644
0.618644	0.508475	0.584746
0.610169	0.567797	0.5
0.576271	0.567797	0.559322
0.584746	0.550847	0.516949
0.533898	0.550847	0.440678
0.508475	0.542373	0.457627
0.508475	0.533898	0.449153
0.449153	0.516949	0.440678
0.474576	0.533898	0.466102
0.474576	0.5	0.483051
0.474576	0.516949	0.415254
0.516949	0.516949	0.440678
0.525424	0.516949	0.474576
0.5	0.516949	0.533898
0.491525	0.542373	0.533898
0.474576	0.491525	0.508475
0.466102	0.457627	0.483051
0.483051	0.5	0.483051
0.483051	0.508475	0.483051
0.491525	0.491525	0.474576
0.466102	0.483051	0.474576
0.398305	0.483051	0.449153
0.372881	0.474576	0.457627
0.533898	0.449153	0.516949
0.525424	0.474576	0.559322
0.550847	0.423729	0.559322
0.584746	0.466102	0.584746
0.59322	0.559322	0.669492
0.635593	0.567797	0.652542
0.618644	0.567797	0.635593
0.627119	0.567797	0.652542
0.618644	0.550847	0.652542
0.627119	0.576271	0.618644
0.533898	0.584746	0.576271
0.542373	0.567797	0.59322
0.550847	0.576271	0.601695
0.567797	0.483051	0.576271
0.525424	0.466102	0.601695
0.59322	0.525424	0.601695
0.635593	0.516949	0.610169
0.618644	0.5	0.5
0.610169	0.533898	0.516949
0.567797	0.474576	0.5
0.508475	0.533898	0.40678
0.516949	0.508475	0.423729
0.483051	0.491525	0.440678
0.516949	0.474576	0.449153
0.483051	0.457627	0.466102
0.474576	0.525424	0.466102
0.474576	0.516949	0.449153
0.474576	0.559322	0.432203
0.516949	0.550847	0.457627
0.491525	0.5	0.542373
0.491525	0.483051	0.542373
0.483051	0.449153	0.525424
0.423729	0.5	0.491525
0.432203	0.508475	0.5
0.533898	0.491525	0.491525
0.5	0.483051	0.474576
0.466102	0.474576	0.457627
0.432203	0.440678	0.474576
0.508475	0.449153	0.5
0.542373	0.491525	0.559322
0.525424	0.466102	0.525424
0.59322	0.5	0.550847
0.610169	0.5	0.584746
0.635593	0.516949	0.601695
0.627119	0.525424	0.627119
0.610169	0.5	0.627119
0.601695	0.550847	0.618644
0.559322	0.576271	0.584746
0.516949	0.584746	0.576271
0.567797	0.567797	0.584746
0.542373	0.550847	0.584746
0.508475	0.533898	0.550847
0.491525	0.516949	0.627119
0.542373	0.542373	0.601695
0.584746	0.491525	0.618644
0.610169	0.525424	0.627119
0.618644	0.525424	0.576271
0.59322	0.542373	0.542373
0.5	0.432203	0.5
0.508475	0.449153	0.432203
0.542373	0.474576	0.474576
0.542373	0.483051	0.449153
0.525424	0.508475	0.440678
0.457627	0.457627	0.474576
0.457627	0.508475	0.466102
0.440678	0.542373	0.440678
0.474576	0.542373	0.449153
0.457627	0.542373	0.423729
0.483051	0.508475	0.525424
0.5	0.508475	0.559322
0.474576	0.508475	0.516949
0.466102	0.516949	0.415254
0.449153	0.525424	0.449153
0.491525	0.466102	0.491525
0.483051	0.466102	0.483051
0.491525	0.466102	0.5
0.516949	0.474576	0.449153
0.559322	0.508475	0.474576
0.559322	0.483051	0.491525
0.550847	0.5	0.542373
0.584746	0.483051	0.550847
0.610169	0.449153	0.576271
0.601695	0.516949	0.584746
0.59322	0.516949	0.601695
0.584746	0.533898	0.59322
0.59322	0.516949	0.59322
0.576271	0.559322	0.59322
0.542373	0.550847	0.618644
0.542373	0.59322	0.610169
0.533898	0.576271	0.59322
0.550847	0.576271	0.584746
0.550847	0.5	0.601695
0.525424	0.449153	0.584746
0.516949	0.5	0.576271
0.542373	0.508475	0.618644
0.576271	0.508475	0.559322
0.559322	0.5	0.584746
0.59322	0.466102	0.508475
0.542373	0.457627	0.40678
0.542373	0.457627	0.466102
0.559322	0.466102	0.474576
0.533898	0.483051	0.457627
0.5	0.466102	0.516949
0.5	0.491525	0.474576
0.40678	0.508475	0.5
0.440678	0.525424	0.5
0.491525	0.525424	0.483051
0.457627	0.533898	0.466102
0.466102	0.483051	0.5
0.525424	0.449153	0.516949
0.474576	0.483051	0.440678
0.474576	0.516949	0.398305
0.440678	0.508475	0.474576
0.474576	0.5	0.483051
0.516949	0.508475	0.491525
0.5	0.474576	0.457627
0.516949	0.466102	0.474576
0.525424	0.483051	0.466102
0.525424	0.483051	0.533898
0.559322	0.533898	0.610169
0.59322	0.474576	0.618644
0.584746	0.432203	0.584746
0.584746	0.457627	0.584746
0.610169	0.508475	0.576271
0.584746	0.508475	0.542373
0.542373	0.542373	0.542373
0.576271	0.542373	0.533898
0.542373	0.533898	0.559322
0.550847	0.525424	0.584746
0.525424	0.508475	0.59322
0.516949	0.567797	0.601695
0.559322	0.440678	0.59322
0.508475	0.466102	0.59322
0.491525	0.5	0.618644
0.550847	0.491525	0.550847
0.550847	0.466102	0.576271
0.618644	0.449153	0.483051
0.618644	0.491525	0.449153
0.584746	0.432203	0.5
0.550847	0.432203	0.483051
0.533898	0.449153	0.508475
0.533898	0.449153	0.508475
0.5	0.440678	0.432203
0.474576	0.491525	0.508475
0.466102	0.491525	0.491525
0.5	0.508475	0.491525
0.466102	0.542373	0.516949
0.516949	0.508475	0.466102
0.516949	0.525424	0.525424
0.491525	0.542373	0.440678
0.440678	0.559322	0.381356
0.508475	0.542373	0.398305
0.474576	0.525424	0.457627
0.508475	0.491525	0.5
0.483051	0.457627	0.491525
0.516949	0.466102	0.389831
0.516949	0.457627	0.466102
0.508475	0.508475	0.542373
0.542373	0.508475	0.559322
0.533898	0.474576	0.59322
0.550847	0.440678	0.601695
0.576271	0.483051	0.610169
0.576271	0.491525	0.59322
0.59322	0.525424	0.550847
0.601695	0.525424	0.576271
0.584746	0.516949	0.59322
0.550847	0.550847	0.59322
0.559322	0.576271	0.567797
0.474576	0.533898	0.59322
0.542373	0.559322	0.618644
0.567797	0.491525	0.610169
0.550847	0.440678	0.584746
0.559322	0.483051	0.601695
0.542373	0.457627	0.59322
0.550847	0.457627	0.567797
0.567797	0.466102	0.491525
0.601695	0.483051	0.423729
0.601695	0.466102	0.449153
0.601695	0.440678	0.457627
0.559322	0.40678	0.474576
0.542373	0.440678	0.440678
0.559322	0.440678	0.449153
0.466102	0.389831	0.449153
0.457627	0.474576	0.525424
0.5	0.466102	0.533898
0.483051	0.449153	0.508475
0.508475	0.542373	0.491525
0.5	0.533898	0.466102
0.466102	0.525424	0.466102
0.423729	0.483051	0.398305
0.491525	0.559322	0.347458
0.474576	0.559322	0.440678
0.491525	0.542373	0.440678
0.474576	0.466102	0.389831
0.508475	0.466102	0.432203
0.5	0.508475	0.415254
0.516949	0.542373	0.567797
0.508475	0.508475	0.550847
0.550847	0.474576	0.610169
0.550847	0.516949	0.627119
0.542373	0.525424	0.652542
0.559322	0.533898	0.576271
0.59322	0.516949	0.550847
0.576271	0.516949	0.559322
0.550847	0.533898	0.567797
0.559322	0.525424	0.584746
0.516949	0.525424	0.610169
0.5	0.516949	0.601695
0.533898	0.516949	0.618644
0.542373	0.457627	0.533898
0.525424	0.483051	0.559322
0.542373	0.483051	0.533898
0.542373	0.491525	0.533898
0.542373	0.474576	0.559322
0.525424	0.5	0.576271
0.576271	0.474576	0.516949
0.533898	0.491525	0.466102
0.559322	0.525424	0.474576
0.601695	0.525424	0.483051
0.601695	0.483051	0.440678
0.559322	0.440678	0.457627
0.533898	0.466102	0.432203
0.525424	0.474576	0.483051
0.474576	0.466102	0.466102
0.508475	0.466102	0.508475
0.5	0.440678	0.559322
0.508475	0.508475	0.533898
0.491525	0.525424	0.40678
0.449153	0.483051	0.423729
0.457627	0.525424	0.40678
0.457627	0.491525	0.423729
0.449153	0.533898	0.449153
0.474576	0.533898	0.466102
0.508475	0.457627	0.474576
0.508475	0.466102	0.5
0.508475	0.5	0.567797
0.516949	0.491525	0.542373
0.559322	0.466102	0.59322
0.542373	0.5	0.618644
0.567797	0.542373	0.576271
0.559322	0.559322	0.567797
0.601695	0.516949	0.550847
0.584746	0.516949	0.601695
0.559322	0.525424	0.576271
0.567797	0.5	0.559322
0.542373	0.516949	0.550847
0.525424	0.491525	0.584746
0.542373	0.508475	0.516949
0.559322	0.466102	0.533898
0.533898	0.483051	0.533898
0.542373	0.491525	0.533898
0.550847	0.449153	0.559322
0.525424	0.474576	0.542373
0.550847	0.457627	0.533898
0.601695	0.466102	0.508475
0.542373	0.440678	0.508475
0.542373	0.491525	0.491525
0.601695	0.508475	0.474576
0.59322	0.516949	0.466102
0.567797	0.5	0.466102
0.533898	0.457627	0.474576
0.516949	0.440678	0.483051
0.516949	0.440678	0.466102
0.525424	0.5	0.5
0.5	0.449153	0.508475
0.525424	0.525424	0.516949
0.466102	0.525424	0.466102
0.508475	0.559322	0.449153
0.449153	0.533898	0.423729
0.449153	0.491525	0.457627
0.466102	0.483051	0.508475
0.474576	0.474576	0.525424
0.474576	0.466102	0.516949
0.525424	0.508475	0.516949
0.525424	0.542373	0.533898
0.550847	0.542373	0.550847
0.584746	0.516949	0.576271
0.59322	0.542373	0.567797
0.59322	0.533898	0.601695
0.576271	0.550847	0.567797
0.584746	0.533898	0.576271
0.559322	0.542373	0.601695
0.525424	0.533898	0.533898
0.525424	0.542373	0.5
0.508475	0.516949	0.542373
0.525424	0.474576	0.559322
0.542373	0.474576	0.542373
0.533898	0.457627	0.516949
0.559322	0.423729	0.550847
0.567797	0.449153	0.542373
0.567797	0.483051	0.5
0.550847	0.474576	0.516949
0.542373	0.5	0.5
0.559322	0.533898	0.423729
0.559322	0.516949	0.474576
0.610169	0.508475	0.457627
0.584746	0.567797	0.516949
0.559322	0.550847	0.516949
0.559322	0.533898	0.5
0.525424	0.542373	0.466102
0.466102	0.474576	0.5
0.5	0.508475	0.525424
0.525424	0.542373	0.483051
0.5	0.508475	0.474576
0.525424	0.516949	0.432203
0.474576	0.508475	0.440678
0.474576	0.474576	0.508475
0.423729	0.466102	0.525424
0.466102	0.466102	0.457627
0.491525	0.491525	0.466102
0.5	0.5	0.525424
0.516949	0.567797	0.491525
0.525424	0.542373	0.559322
0.533898	0.533898	0.584746
0.584746	0.533898	0.567797
0.601695	0.525424	0.550847
0.584746	0.542373	0.533898
0.550847	0.550847	0.567797
0.516949	0.542373	0.542373
0.567797	0.508475	0.550847
0.516949	0.525424	0.516949
0.508475	0.491525	0.516949
0.483051	0.483051	0.542373
0.525424	0.508475	0.550847
0.525424	0.474576	0.550847
0.525424	0.466102	0.550847
0.533898	0.508475	0.567797
0.542373	0.474576	0.550847
0.567797	0.533898	0.533898
0.610169	0.525424	0.5
0.618644	0.525424	0.423729
0.610169	0.474576	0.474576
0.627119	0.533898	0.508475
0.601695	0.542373	0.542373
0.542373	0.5	0.550847
0.525424	0.550847	0.5
0.533898	0.525424	0.491525
0.525424	0.5	0.491525
0.474576	0.440678	0.516949
0.525424	0.5	0.457627
0.483051	0.5	0.5
0.40678	0.516949	0.457627
0.432203	0.466102	0.508475
0.533898	0.491525	0.5
0.533898	0.491525	0.5
0.525424	0.508475	0.491525
0.508475	0.516949	0.508475
0.508475	0.550847	0.584746
0.550847	0.508475	0.525424
0.567797	0.483051	0.533898
0.542373	0.466102	0.525424
0.525424	0.516949	0.567797
0.542373	0.559322	0.567797
0.542373	0.550847	0.533898
0.533898	0.550847	0.533898
0.550847	0.559322	0.525424
0.559322	0.533898	0.525424
0.525424	0.5	0.584746
0.508475	0.474576	0.559322
0.5	0.516949	0.567797
0.550847	0.525424	0.533898
0.533898	0.542373	0.533898
0.516949	0.491525	0.550847
0.533898	0.525424	0.567797
0.610169	0.559322	0.533898
0.627119	0.567797	0.5
0.644068	0.567797	0.491525
0.627119	0.508475	0.491525
0.610169	0.516949	0.5
0.610169	0.508475	0.525424
0.576271	0.5	0.5
0.525424	0.525424	0.516949
0.5	0.508475	0.550847
0.5	0.533898	0.466102
0.449153	0.516949	0.5
0.449153	0.533898	0.508475
0.474576	0.525424	0.533898
0.5	0.5	0.516949
0.516949	0.491525	0.542373
0.508475	0.5	0.533898
0.5	0.491525	0.516949
0.533898	0.483051	0.584746
0.516949	0.508475	0.559322
0.542373	0.440678	0.550847
0.559322	0.508475	0.516949
0.508475	0.5	0.525424
0.533898	0.550847	0.525424
0.533898	0.525424	0.542373
0.559322	0.567797	0.533898
0.542373	0.550847	0.533898
0.559322	0.542373	0.542373
0.516949	0.466102	0.584746
0.525424	0.457627	0.567797
0.491525	0.483051	0.542373
0.5	0.5	0.5
0.550847	0.542373	0.533898
0.508475	0.525424	0.542373
0.550847	0.550847	0.508475
0.627119	0.559322	0.525424
0.576271	0.601695	0.466102
0.618644	0.559322	0.483051
0.610169	0.567797	0.5
0.584746	0.550847	0.542373
0.576271	0.533898	0.449153
0.59322	0.516949	0.516949
0.559322	0.525424	0.567797
0.516949	0.525424	0.550847
0.525424	0.525424	0.516949
0.457627	0.550847	0.516949
0.542373	0.533898	0.559322
0.559322	0.483051	0.525424
0.516949	0.466102	0.559322
0.466102	0.466102	0.516949
0.491525	0.5	0.550847
0.508475	0.491525	0.533898
0.542373	0.474576	0.576271
0.525424	0.483051	0.559322
0.525424	0.533898	0.516949
0.559322	0.533898	0.508475
0.533898	0.567797	0.542373
0.559322	0.542373	0.525424
0.533898	0.567797	0.550847
0.533898	0.542373	0.550847
0.533898	0.5	0.533898
0.516949	0.508475	0.525424
0.525424	0.5	0.533898
0.542373	0.466102	0.542373
0.508475	0.533898	0.542373
0.550847	0.533898	0.533898
0.601695	0.542373	0.491525
0.584746	0.542373	0.457627
0.601695	0.567797	0.516949
0.559322	0.533898	0.508475
0.576271	0.525424	0.5
0.610169	0.5	0.491525
0.584746	0.5	0.466102
0.567797	0.508475	0.525424
0.533898	0.550847	0.550847
0.576271	0.525424	0.516949
0.516949	0.525424	0.559322
0.508475	0.5	0.550847
0.525424	0.466102	0.559322
0.466102	0.491525	0.525424
0.516949	0.474576	0.516949
0.542373	0.483051	0.542373
0.550847	0.508475	0.474576
0.542373	0.516949	0.542373
0.533898	0.550847	0.559322
0.525424	0.533898	0.542373
0.567797	0.550847	0.508475
0.525424	0.542373	0.533898
0.533898	0.559322	0.542373
0.516949	0.508475	0.550847
0.516949	0.508475	0.567797
0.533898	0.508475	0.542373
0.491525	0.5	0.550847
0.5	0.559322	0.533898
0.567797	0.542373	0.5
0.576271	0.533898	0.508475
0.576271	0.533898	0.5
0.584746	0.516949	0.508475
0.59322	0.508475	0.516949
0.576271	0.5	0.5
0.601695	0.491525	0.516949
0.584746	0.491525	0.542373
0.567797	0.550847	0.483051
0.525424	0.533898	0.5
0.483051	0.525424	0.559322
0.491525	0.508475	0.533898
0.516949	0.483051	0.576271
0.466102	0.5	0.550847
0.525424	0.508475	0.533898
0.508475	0.525424	0.550847
0.542373	0.508475	0.5
0.584746	0.516949	0.508475
0.533898	0.516949	0.584746
0.533898	0.525424	0.542373
0.533898	0.533898	0.525424
0.525424	0.576271	0.542373
0.474576	0.483051	0.516949
0.516949	0.508475	0.508475
0.508475	0.508475	0.508475
0.542373	0.525424	0.516949
0.559322	0.508475	0.5
0.542373	0.516949	0.440678
0.584746	0.533898	0.474576
0.559322	0.525424	0.533898
0.567797	0.5	0.5
0.584746	0.525424	0.508475
0.576271	0.559322	0.516949
0.635593	0.525424	0.491525
0.576271	0.559322	0.466102
0.567797	0.525424	0.491525
0.516949	0.542373	0.5
0.525424	0.576271	0.559322
0.5	0.508475	0.508475
0.466102	0.550847	0.491525
0.491525	0.542373	0.533898
0.483051	0.5	0.559322
0.508475	0.525424	0.508475
0.576271	0.525424	0.525424
0.508475	0.584746	0.542373
0.508475	0.559322	0.559322
0.525424	0.525424	0.542373
0.474576	0.508475	0.533898
0.5	0.491525	0.5
0.525424	0.483051	0.491525
0.559322	0.474576	0.5
0.550847	0.550847	0.525424
0.567797	0.525424	0.483051
0.576271	0.559322	0.5
0.601695	0.525424	0.533898
0.59322	0.533898	0.5
0.576271	0.550847	0.491525
0.576271	0.542373	0.5
0.584746	0.559322	0.457627
0.59322	0.542373	0.466102
0.508475	0.559322	0.516949
0.491525	0.533898	0.516949
0.516949	0.516949	0.508475
0.491525	0.516949	0.5
0.508475	0.525424	0.474576
0.533898	0.508475	0.483051
0.508475	0.5	0.567797
0.508475	0.542373	0.567797
0.5	0.508475	0.542373
0.483051	0.516949	0.483051
0.59322	0.483051	0.508475
0.59322	0.491525	0.508475
0.576271	0.508475	0.483051
0.584746	0.550847	0.457627
0.567797	0.550847	0.466102
0.576271	0.550847	0.432203
0.584746	0.542373	0.474576
0.584746	0.576271	0.449153
0.59322	0.533898	0.525424
0.559322	0.542373	0.483051
0.567797	0.466102	0.525424
0.550847	0.483051	0.516949
0.516949	0.491525	0.508475
0.491525	0.491525	0.516949
0.5	0.508475	0.550847
0.508475	0.5	0.542373
0.601695	0.542373	0.474576
0.601695	0.533898	0.466102
0.59322	0.525424	0.474576
0.627119	0.516949	0.59322
0.618644	0.525424	0.601695
0.576271	0.508475	0.610169
0.601695	0.516949	0.610169
0.576271	0.550847	0.601695
0.627119	0.508475	0.567797
0.627119	0.516949	0.601695
0.601695	0.533898	0.59322
0.601695	0.550847	0.576271
0.601695	0.550847	0.59322
0.601695	0.567797	0.601695
0.59322	0.559322	0.584746
0.644068	0.516949	0.550847
0.644068	0.5	0.576271
0.627119	0.542373	0.584746
0.635593	0.516949	0.576271
0.584746	0.567797	0.559322
0.610169	0.525424	0.601695
0.610169	0.542373	0.567797
0.601695	0.5	0.584746
0.59322	0.508475	0.550847
0.610169	0.542373	0.550847
0.644068	0.5	0.550847
0.627119	0.5	0.542373
0.610169	0.525424	0.59322
0.627119	0.516949	0.567797
0.618644	0.516949	0.559322
0.618644	0.559322	0.576271
0.627119	0.516949	0.576271
0.618644	0.5	0.567797
0.576271	0.491525	0.567797
0.635593	0.533898	0.533898
0.550847	0.508475	0.5
0.644068	0.542373	0.491525
0.694915	0.5	0.466102
0.652542	0.474576	0.508475
0.610169	0.474576	0.525424
0.601695	0.474576	0.559322
0.601695	0.5	0.59322
0.601695	0.508475	0.584746
0.618644	0.508475	0.533898
0.635593	0.508475	0.542373
0.618644	0.516949	0.525424
0.59322	0.542373	0.516949
0.508475	0.542373	0.449153
0.576271	0.550847	0.474576
0.601695	0.550847	0.457627
0.618644	0.542373	0.533898
0.635593	0.508475	0.542373
0.644068	0.466102	0.508475
0.627119	0.483051	0.567797
0.610169	0.483051	0.491525
0.618644	0.525424	0.508475
0.627119	0.525424	0.559322
0.618644	0.533898	0.567797
0.635593	0.533898	0.550847
0.601695	0.525424	0.474576
0.559322	0.5	0.40678
0.559322	0.508475	0.550847
0.567797	0.542373	0.559322
0.542373	0.559322	0.483051
0.567797	0.559322	0.533898
0.601695	0.542373	0.516949
0.610169	0.533898	0.516949
0.635593	0.5	0.508475
0.652542	0.5	0.542373
0.618644	0.508475	0.550847
0.59322	0.525424	0.550847
0.601695	0.550847	0.525424
0.601695	0.542373	0.525424
0.618644	0.550847	0.542373
0.610169	0.525424	0.525424
0.59322	0.525424	0.483051
0.601695	0.474576	0.449153
0.584746	0.559322	0.457627
0.542373	0.508475	0.449153
0.542373	0.508475	0.516949
0.550847	0.533898	0.542373
0.550847	0.525424	0.576271
0.533898	0.516949	0.542373
0.516949	0.559322	0.559322
0.508475	0.491525	0.508475
0.533898	0.576271	0.542373
0.508475	0.567797	0.508475
0.516949	0.576271	0.542373
0.59322	0.550847	0.516949
0.610169	0.516949	0.516949
0.635593	0.491525	0.533898
0.627119	0.5	0.525424
0.610169	0.5	0.516949
0.635593	0.508475	0.525424
0.644068	0.533898	0.508475
0.635593	0.542373	0.533898
0.601695	0.533898	0.491525
0.610169	0.525424	0.508475
0.576271	0.542373	0.508475
0.652542	0.567797	0.449153
0.59322	0.516949	0.516949
0.618644	0.533898	0.550847
0.584746	0.5	0.466102
0.525424	0.483051	0.516949
0.516949	0.525424	0.491525
0.516949	0.533898	0.559322
0.542373	0.533898	0.533898
0.550847	0.567797	0.550847
0.576271	0.542373	0.542373
0.508475	0.533898	0.516949
0.508475	0.525424	0.516949
0.559322	0.542373	0.516949
0.542373	0.559322	0.542373
0.550847	0.542373	0.559322
0.584746	0.525424	0.525424
0.644068	0.5	0.559322
0.644068	0.508475	0.508475
0.652542	0.466102	0.491525
0.669492	0.508475	0.491525
0.635593	0.516949	0.457627
0.644068	0.516949	0.5
0.635593	0.542373	0.516949
0.610169	0.508475	0.474576
0.576271	0.516949	0.449153
0.576271	0.550847	0.466102
0.576271	0.525424	0.491525
0.601695	0.5	0.516949
0.542373	0.508475	0.559322
0.542373	0.508475	0.491525
0.559322	0.550847	0.525424
0.567797	0.533898	0.542373
0.559322	0.567797	0.576271
0.567797	0.559322	0.576271
0.559322	0.533898	0.584746
0.576271	0.508475	0.550847
0.5	0.483051	0.542373
0.508475	0.491525	0.550847
0.542373	0.559322	0.559322
0.584746	0.542373	0.576271
0.627119	0.491525	0.508475
0.652542	0.508475	0.5
0.610169	0.491525	0.542373
0.652542	0.474576	0.542373
0.661017	0.508475	0.491525
0.686441	0.5	0.5
0.661017	0.525424	0.508475
0.652542	0.533898	0.474576
0.627119	0.491525	0.525424
0.627119	0.525424	0.466102
0.601695	0.550847	0.483051
0.59322	0.533898	0.508475
0.576271	0.483051	0.559322
0.567797	0.516949	0.559322
0.559322	0.5	0.533898
0.550847	0.474576	0.550847
0.559322	0.483051	0.559322
0.550847	0.525424	0.542373
0.584746	0.542373	0.567797
0.516949	0.516949	0.576271
0.525424	0.576271	0.610169
0.576271	0.525424	0.59322
0.584746	0.466102	0.584746
0.533898	0.508475	0.550847
0.559322	0.508475	0.550847
0.584746	0.542373	0.542373
0.627119	0.5	0.533898
0.635593	0.508475	0.491525
0.550847	0.533898	0.533898
0.59322	0.567797	0.508475
0.635593	0.576271	0.508475
0.627119	0.508475	0.483051
0.618644	0.508475	0.474576
0.644068	0.559322	0.525424
0.627119	0.542373	0.525424
0.627119	0.516949	0.508475
0.584746	0.5	0.449153
0.601695	0.542373	0.474576
0.601695	0.5	0.533898
0.584746	0.508475	0.533898
0.550847	0.491525	0.542373
0.550847	0.457627	0.576271
0.542373	0.449153	0.550847
0.533898	0.474576	0.576271
0.542373	0.483051	0.559322
0.559322	0.483051	0.559322
0.533898	0.491525	0.559322
0.533898	0.508475	0.576271
0.584746	0.533898	0.59322
0.584746	0.483051	0.601695
0.584746	0.483051	0.59322
0.576271	0.474576	0.559322
0.610169	0.508475	0.525424
0.576271	0.5	0.550847
0.59322	0.491525	0.550847
0.542373	0.525424	0.508475
0.59322	0.542373	0.508475
0.584746	0.559322	0.516949
0.601695	0.576271	0.491525
0.601695	0.559322	0.491525
0.627119	0.508475	0.516949
0.601695	0.525424	0.533898
0.610169	0.525424	0.533898
0.584746	0.533898	0.559322
0.576271	0.440678	0.491525
0.59322	0.516949	0.508475
0.618644	0.508475	0.533898
0.635593	0.483051	0.516949
0.59322	0.491525	0.466102
0.610169	0.516949	0.516949
0.576271	0.5	0.483051
0.567797	0.5	0.525424
0.610169	0.491525	0.567797
0.59322	0.457627	0.576271
0.584746	0.474576	0.542373
0.533898	0.5	0.508475
0.508475	0.483051	0.584746
0.584746	0.483051	0.584746
0.584746	0.516949	0.610169
0.533898	0.508475	0.584746
0.559322	0.474576	0.542373
0.542373	0.483051	0.567797
0.542373	0.5	0.584746
0.601695	0.457627	0.584746
0.610169	0.483051	0.59322
0.559322	0.474576	0.584746
0.533898	0.483051	0.559322
0.584746	0.474576	0.508475
0.610169	0.525424	0.491525
0.59322	0.542373	0.483051
0.601695	0.559322	0.508475
0.635593	0.525424	0.508475
0.618644	0.483051	0.550847
0.627119	0.508475	0.516949
0.601695	0.5	0.525424
0.567797	0.508475	0.584746
0.610169	0.483051	0.584746
0.610169	0.508475	0.559322
0.576271	0.508475	0.483051
0.59322	0.542373	0.516949
0.550847	0.533898	0.491525
0.550847	0.483051	0.516949
0.567797	0.508475	0.508475
0.601695	0.533898	0.491525
0.610169	0.508475	0.483051
0.59322	0.483051	0.567797
0.627119	0.474576	0.584746
0.584746	0.491525	0.550847
0.516949	0.491525	0.542373
0.542373	0.466102	0.601695
0.576271	0.449153	0.584746
0.576271	0.5	0.601695
0.567797	0.516949	0.567797
0.567797	0.516949	0.559322
0.542373	0.508475	0.567797
0.567797	0.516949	0.59322
0.567797	0.474576	0.584746
0.618644	0.491525	0.525424
0.542373	0.5	0.550847
0.584746	0.474576	0.576271
0.601695	0.508475	0.559322
0.610169	0.525424	0.508475
0.59322	0.525424	0.516949
0.635593	0.516949	0.516949
0.635593	0.525424	0.5
0.627119	0.516949	0.542373
0.59322	0.491525	0.542373
0.618644	0.5	0.542373
0.59322	0.525424	0.559322
0.584746	0.533898	0.533898
0.601695	0.508475	0.567797
0.59322	0.508475	0.483051
0.559322	0.533898	0.525424
0.567797	0.542373	0.516949
0.567797	0.508475	0.483051
0.601695	0.491525	0.533898
0.635593	0.525424	0.516949
0.610169	0.508475	0.516949
0.567797	0.466102	0.550847
0.610169	0.466102	0.542373
0.601695	0.466102	0.483051
0.525424	0.525424	0.516949
0.533898	0.474576	0.601695
0.584746	0.474576	0.59322
0.567797	0.5	0.584746
0.550847	0.533898	0.601695
0.567797	0.525424	0.584746
0.59322	0.491525	0.567797
0.576271	0.483051	0.576271
0.559322	0.525424	0.601695
0.559322	0.533898	0.584746
0.525424	0.491525	0.576271
0.584746	0.491525	0.584746
0.567797	0.466102	0.584746
0.542373	0.5	0.567797
0.644068	0.491525	0.525424
0.635593	0.516949	0.516949
0.652542	0.491525	0.533898
0.601695	0.491525	0.559322
0.584746	0.5	0.542373
0.618644	0.516949	0.550847
0.550847	0.516949	0.559322
0.601695	0.550847	0.559322
0.584746	0.5	0.5
0.567797	0.508475	0.542373
0.550847	0.483051	0.525424
0.550847	0.516949	0.508475
0.550847	0.525424	0.516949
0.550847	0.491525	0.491525
0.567797	0.516949	0.516949
0.601695	0.508475	0.508475
0.59322	0.483051	0.525424
0.59322	0.508475	0.559322
0.601695	0.533898	0.567797
0.59322	0.466102	0.550847
0.584746	0.483051	0.576271
0.584746	0.483051	0.567797
0.576271	0.5	0.584746
0.550847	0.525424	0.567797
0.533898	0.533898	0.59322
0.550847	0.525424	0.576271
0.584746	0.508475	0.567797
0.584746	0.491525	0.584746
0.542373	0.5	0.533898
0.550847	0.415254	0.550847
0.584746	0.440678	0.550847
0.559322	0.5	0.576271
0.601695	0.508475	0.59322
0.584746	0.466102	0.567797
0.584746	0.466102	0.550847
0.618644	0.5	0.533898
0.601695	0.474576	0.525424
0.601695	0.5	0.567797
0.576271	0.508475	0.542373
0.567797	0.508475	0.542373
0.610169	0.533898	0.559322
0.584746	0.483051	0.508475
0.610169	0.5	0.5
0.508475	0.5	0.567797
0.550847	0.516949	0.533898
0.533898	0.5	0.525424
0.567797	0.525424	0.466102
0.59322	0.508475	0.5
0.567797	0.5	0.508475
0.610169	0.508475	0.5
0.601695	0.491525	0.508475
0.627119	0.508475	0.483051
0.610169	0.474576	0.533898
0.584746	0.516949	0.525424
0.59322	0.533898	0.576271
0.610169	0.516949	0.576271
0.584746	0.491525	0.550847
0.559322	0.533898	0.559322
0.567797	0.491525	0.542373
0.567797	0.542373	0.584746
0.601695	0.533898	0.576271
0.601695	0.542373	0.516949
0.601695	0.508475	0.516949
0.559322	0.550847	0.542373
0.533898	0.466102	0.550847
0.59322	0.474576	0.559322
0.610169	0.474576	0.584746
0.618644	0.559322	0.533898
0.610169	0.550847	0.584746
0.610169	0.525424	0.559322
0.576271	0.516949	0.533898
0.576271	0.5	0.550847
0.559322	0.508475	0.525424
0.584746	0.491525	0.550847
0.601695	0.5	0.508475
0.576271	0.508475	0.567797
0.610169	0.5	0.474576
0.601695	0.491525	0.5
0.550847	0.483051	0.491525
0.533898	0.525424	0.567797
0.508475	0.516949	0.525424
0.508475	0.508475	0.559322
0.525424	0.516949	0.576271
0.550847	0.550847	0.584746
0.576271	0.516949	0.508475
0.542373	0.5	0.491525
0.567797	0.525424	0.525424
0.559322	0.483051	0.533898
0.559322	0.466102	0.474576
0.618644	0.542373	0.491525
0.627119	0.440678	0.550847
0.610169	0.5	0.567797
0.576271	0.516949	0.601695
0.576271	0.567797	0.584746
0.618644	0.542373	0.542373
0.610169	0.508475	0.559322
0.59322	0.525424	0.567797
0.59322	0.516949	0.525424
0.601695	0.525424	0.525424
0.576271	0.508475	0.542373
0.542373	0.483051	0.542373
0.542373	0.474576	0.559322
0.567797	0.516949	0.59322
0.567797	0.559322	0.550847
0.59322	0.542373	0.550847
0.576271	0.567797	0.542373
0.627119	0.559322	0.5
0.610169	0.550847	0.491525
0.559322	0.525424	0.525424
0.559322	0.491525	0.542373
0.576271	0.508475	0.525424
0.525424	0.533898	0.508475
0.550847	0.491525	0.449153
0.533898	0.491525	0.525424
0.525424	0.516949	0.525424
0.567797	0.5	0.533898
0.516949	0.525424	0.516949
0.559322	0.525424	0.542373
0.542373	0.533898	0.567797
0.542373	0.533898	0.584746
0.550847	0.525424	0.508475
0.559322	0.516949	0.5
0.533898	0.491525	0.516949
0.559322	0.457627	0.483051
0.508475	0.474576	0.5
0.508475	0.423729	0.449153
0.567797	0.550847	0.491525
0.652542	0.415254	0.5
0.610169	0.457627	0.550847
0.618644	0.550847	0.601695
0.652542	0.567797	0.601695
0.652542	0.533898	0.559322
0.610169	0.5	0.576271
0.59322	0.508475	0.567797
0.584746	0.542373	0.516949
0.559322	0.516949	0.567797
0.542373	0.491525	0.542373
0.525424	0.533898	0.516949
0.533898	0.516949	0.550847
0.542373	0.516949	0.567797
0.533898	0.474576	0.584746
0.584746	0.550847	0.525424
0.610169	0.584746	0.559322
0.601695	0.567797	0.542373
0.627119	0.601695	0.533898
0.601695	0.525424	0.550847
0.567797	0.432203	0.533898
0.584746	0.5	0.533898
0.550847	0.508475	0.533898
0.533898	0.525424	0.491525
0.5	0.508475	0.525424
0.542373	0.483051	0.542373
0.550847	0.525424	0.567797
0.483051	0.559322	0.525424
0.525424	0.516949	0.525424
0.525424	0.483051	0.525424
0.508475	0.533898	0.533898
0.533898	0.483051	0.533898
0.550847	0.5	0.525424
0.533898	0.440678	0.525424
0.550847	0.457627	0.491525
0.584746	0.440678	0.516949
0.567797	0.440678	0.483051
0.466102	0.474576	0.5
0.550847	0.533898	0.474576
0.644068	0.508475	0.457627
0.610169	0.5	0.567797
0.627119	0.559322	0.584746
0.610169	0.533898	0.584746
0.627119	0.483051	0.550847
0.652542	0.491525	0.508475
0.567797	0.491525	0.5
0.601695	0.542373	0.508475
0.567797	0.491525	0.491525
0.533898	0.483051	0.516949
0.483051	0.508475	0.516949
0.508475	0.466102	0.542373
0.550847	0.474576	0.567797
0.542373	0.542373	0.533898
0.567797	0.533898	0.542373
0.59322	0.516949	0.550847
0.584746	0.576271	0.5
0.618644	0.559322	0.516949
0.576271	0.491525	0.508475
0.559322	0.440678	0.533898
0.508475	0.5	0.5
0.516949	0.491525	0.5
0.550847	0.483051	0.525424
0.516949	0.474576	0.542373
0.559322	0.542373	0.525424
0.516949	0.576271	0.533898
0.567797	0.567797	0.525424
0.533898	0.542373	0.533898
0.525424	0.516949	0.559322
0.525424	0.550847	0.466102
0.491525	0.491525	0.516949
0.516949	0.508475	0.525424
0.542373	0.508475	0.559322
0.525424	0.516949	0.559322
0.550847	0.491525	0.559322
0.542373	0.440678	0.525424
0.567797	0.483051	0.559322
0.559322	0.432203	0.516949
0.533898	0.449153	0.483051
0.525424	0.466102	0.533898
0.601695	0.525424	0.491525
0.610169	0.542373	0.5
0.627119	0.5	0.474576
0.618644	0.483051	0.440678
0.610169	0.474576	0.466102
0.627119	0.550847	0.576271
0.601695	0.559322	0.576271
0.59322	0.491525	0.542373
0.618644	0.5	0.525424
0.559322	0.491525	0.474576
0.533898	0.449153	0.508475
0.533898	0.5	0.508475
0.508475	0.5	0.491525
0.508475	0.491525	0.533898
0.516949	0.508475	0.474576
0.550847	0.508475	0.559322
0.533898	0.516949	0.601695
0.516949	0.516949	0.601695
0.576271	0.474576	0.59322
0.542373	0.491525	0.5
0.584746	0.508475	0.550847
0.533898	0.483051	0.542373
0.525424	0.474576	0.483051
0.567797	0.457627	0.516949
0.567797	0.474576	0.449153
0.542373	0.483051	0.466102
0.466102	0.474576	0.483051
0.466102	0.483051	0.542373
0.457627	0.516949	0.533898
0.491525	0.516949	0.542373
0.525424	0.567797	0.516949
0.542373	0.567797	0.559322
0.542373	0.559322	0.542373
0.559322	0.542373	0.525424
0.542373	0.559322	0.550847
0.584746	0.533898	0.576271
0.567797	0.525424	0.559322
0.5	0.542373	0.516949
0.550847	0.516949	0.508475
0.567797	0.474576	0.516949
0.542373	0.491525	0.516949
0.533898	0.516949	0.516949
0.508475	0.542373	0.516949
0.525424	0.5	0.5
0.550847	0.483051	0.491525
0.550847	0.466102	0.483051
0.550847	0.474576	0.5
0.559322	0.457627	0.466102
0.525424	0.423729	0.466102
0.559322	0.474576	0.483051
0.525424	0.550847	0.491525
0.601695	0.516949	0.508475
0.559322	0.474576	0.525424
0.584746	0.457627	0.449153
0.627119	0.508475	0.457627
0.584746	0.525424	0.516949
0.567797	0.533898	0.542373
0.59322	0.483051	0.491525
0.59322	0.508475	0.525424
0.559322	0.5	0.525424
0.567797	0.466102	0.491525
0.542373	0.483051	0.516949
0.516949	0.491525	0.516949
0.525424	0.483051	0.516949
0.508475	0.508475	0.516949
0.533898	0.491525	0.576271
0.559322	0.516949	0.584746
0.567797	0.525424	0.567797
0.550847	0.5	0.576271
0.525424	0.449153	0.508475
0.576271	0.457627	0.516949
0.516949	0.483051	0.542373
0.5	0.449153	0.457627
0.491525	0.415254	0.516949
0.542373	0.466102	0.449153
0.483051	0.483051	0.466102
0.483051	0.491525	0.5
0.483051	0.491525	0.483051
0.483051	0.483051	0.542373
0.550847	0.5	0.550847
0.542373	0.533898	0.525424
0.542373	0.559322	0.542373
0.584746	0.542373	0.550847
0.567797	0.559322	0.559322
0.584746	0.533898	0.550847
0.584746	0.550847	0.533898
0.59322	0.516949	0.559322
0.59322	0.559322	0.567797
0.533898	0.576271	0.508475
0.533898	0.567797	0.508475
0.516949	0.508475	0.508475
0.474576	0.516949	0.525424
0.542373	0.533898	0.5
0.550847	0.491525	0.491525
0.559322	0.542373	0.5
0.559322	0.516949	0.483051
0.508475	0.516949	0.483051
0.533898	0.5	0.483051
0.516949	0.466102	0.491525
0.525424	0.474576	0.474576
0.559322	0.491525	0.466102
0.567797	0.466102	0.423729
0.542373	0.5	0.457627
0.559322	0.516949	0.483051
0.550847	0.525424	0.508475
0.567797	0.508475	0.449153
0.525424	0.525424	0.5
0.584746	0.491525	0.449153
0.559322	0.491525	0.474576
0.550847	0.516949	0.491525
0.542373	0.533898	0.466102
0.525424	0.491525	0.533898
0.550847	0.550847	0.559322
0.559322	0.508475	0.576271
0.525424	0.5	0.516949
0.525424	0.474576	0.508475
0.508475	0.457627	0.559322
0.508475	0.5	0.5
0.508475	0.525424	0.5
0.542373	0.516949	0.550847
0.584746	0.508475	0.567797
0.550847	0.516949	0.567797
0.559322	0.474576	0.567797
0.525424	0.474576	0.516949
0.525424	0.440678	0.550847
0.449153	0.466102	0.542373
0.466102	0.466102	0.542373
0.466102	0.491525	0.516949
0.474576	0.423729	0.474576
0.483051	0.474576	0.457627
0.466102	0.474576	0.525424
0.423729	0.508475	0.5
0.5	0.508475	0.525424
0.525424	0.483051	0.533898
0.466102	0.533898	0.533898
0.542373	0.525424	0.550847
0.533898	0.550847	0.525424
0.559322	0.559322	0.550847
0.559322	0.525424	0.550847
0.559322	0.516949	0.559322
0.584746	0.516949	0.567797
0.576271	0.542373	0.533898
0.533898	0.508475	0.508475
0.542373	0.576271	0.525424
0.542373	0.601695	0.533898
0.525424	0.59322	0.525424
0.491525	0.508475	0.516949
0.491525	0.533898	0.559322
0.508475	0.550847	0.533898
0.533898	0.610169	0.516949
0.550847	0.525424	0.550847
0.559322	0.550847	0.491525
0.567797	0.491525	0.483051
0.508475	0.483051	0.491525
0.533898	0.5	0.474576
0.516949	0.516949	0.449153
0.550847	0.508475	0.449153
0.550847	0.508475	0.457627
0.567797	0.491525	0.466102
0.5	0.491525	0.5
0.576271	0.542373	0.525424
0.610169	0.542373	0.525424
0.584746	0.542373	0.508475
0.533898	0.516949	0.5
0.525424	0.449153	0.457627
0.542373	0.5	0.516949
0.559322	0.466102	0.5
0.567797	0.533898	0.5
0.576271	0.550847	0.542373
0.576271	0.525424	0.542373
0.576271	0.508475	0.542373
0.550847	0.440678	0.610169
0.542373	0.483051	0.533898
0.533898	0.508475	0.483051
0.525424	0.533898	0.542373
0.533898	0.525424	0.576271
0.525424	0.550847	0.525424
0.5	0.5	0.550847
0.525424	0.5	0.508475
0.559322	0.474576	0.516949
0.567797	0.474576	0.516949
0.525424	0.466102	0.525424
0.491525	0.516949	0.533898
0.423729	0.474576	0.542373
0.432203	0.449153	0.516949
0.466102	0.457627	0.525424
0.5	0.491525	0.466102
0.466102	0.466102	0.491525
0.483051	0.525424	0.516949
0.5	0.542373	0.576271
0.508475	0.533898	0.550847
0.5	0.550847	0.559322
0.516949	0.508475	0.516949
0.550847	0.525424	0.567797
0.559322	0.576271	0.567797
0.559322	0.525424	0.59322
0.525424	0.508475	0.567797
0.584746	0.5	0.550847
0.550847	0.5	0.525424
0.576271	0.576271	0.567797
0.516949	0.59322	0.5
0.550847	0.584746	0.525424
0.525424	0.584746	0.542373
[truncated: 184,272 more rows]

## Sheet: Table 1
The data are identical to the Source Data for Figure 3d, 3e, and 3f.

[truncated: 2 more sheets: Table 2, Table S2]
